# Supplementary material for: The galla[1]ferrocenophane {[dimeth­yl(2-pyrid­yl)sil­yl]bis­(trimethyl­silyl)methyl-κ2 C,N}(ferrocene-1,1′-di­yl)gallium(III)
Source: Acta Crystallogr Sect E Struct Rep Online. 2008 Mar 5;64(Pt 4):m517. doi: 10.1107/S1600536808005503 (PMC2960990; doi:10.1107/S1600536808005503)
Supplement: Supplementary file 1 [file e-64-0m517-sup1.cif]

##############################################################################
###                                                                        ###
###        Electronic paper (Acta Crystallographica Section E)             ###
###                                                                        ###
##############################################################################
#                                                                            #
# This CIF contains the data in a paper accepted for publication in Acta     #
# Crystallographica Section E. It conforms to the requirements of Notes      #
# for Authors for Section E, and has been peer reviewed under the auspices   #
# of the IUCr Commission on Journals.                                        #
#                                                                            #
# Full details of the Crystallographic Information File format               #
# are given in the paper "The Crystallographic Information File (CIF):       #
# a New Standard Archive File for Crystallography" by S. R. Hall, F. H.      #
# Allen and I. D. Brown [Acta Cryst. (1991), A47, 655-685].                  #
#                                                                            #
# The current version of the core CIF dictionary is obtainable from          #
# ftp://ftp.iucr.org/pub/cif_core.dic. The current version number is 2.4.    #
#                                                                            #
# Software is freely available for graphical display of the structure(s) in  #
# this CIF.  For information consult the CIF home page http://www.iucr.org/  #
# cif/home.html                                                              #
#                                                                            #
# This file may be used for bona fide research purposes within the           #
# scientific community so long as proper attribution is given to the journal # 
# article from which it was obtained.                                        #
#                                                                            #
##############################################################################
                                             
data_I
_audit_creation_method     SHELXL-97
_chemical_name_systematic
;
{[dimethyl(2-pyridyl)silyl]bis(trimethylsilyl)methyl-\k^2^C,N}(ferrocene-1,1'-
diyl)gallium(III)
;
_chemical_name_common
;
{[Dimethyl(2-pyridyl)silyl]bis(trimethylsilyl)methyl}galla[1]ferrocenophane
;
_chemical_formula_moiety     'C24 H36 Fe Ga N Si3'
_chemical_formula_sum     'C24 H36 Fe Ga N Si3'
_chemical_formula_iupac     '[Ga Fe (C5 H4)2 (C14 H28 N Si3)]'
_chemical_formula_weight     548.38
_chemical_melting_point     ?
_symmetry_cell_setting     monoclinic
_symmetry_space_group_name_H-M     'P 21/c'
_symmetry_space_group_name_Hall     '-P 2ybc'
loop_
    _symmetry_equiv_pos_as_xyz
    'x, y, z'
    '-x, y+1/2, -z+1/2'
    '-x, -y, -z'
    'x, -y-1/2, z-1/2'
_cell_length_a     9.64630(10)
_cell_length_b     35.2258(4)
_cell_length_c     15.4862(2)
_cell_angle_alpha     90.00
_cell_angle_beta     92.5212(7)
_cell_angle_gamma     90.00
_cell_volume     5257.10(11)
_cell_formula_units_Z     8
_cell_measurement_reflns_used     91449
_cell_measurement_theta_min     0.998
_cell_measurement_theta_max     26.022
_cell_measurement_temperature     173(2)
_exptl_crystal_description     chip
_exptl_crystal_colour     orange
_exptl_crystal_size_max     0.20
_exptl_crystal_size_mid     0.12
_exptl_crystal_size_min     0.12
_exptl_crystal_density_diffrn     1.386
_exptl_crystal_density_meas     ?
_exptl_crystal_density_method     'not measured'
_exptl_crystal_F_000     2288
_exptl_absorpt_coefficient_mu     1.725
_exptl_absorpt_correction_type     psi-scan
_exptl_absorpt_process_details     '(SHELXTL; Sheldrick, 2008)'
_exptl_absorpt_correction_T_min     0.6916
_exptl_absorpt_correction_T_max     0.8109
_exptl_special_details
;
;
_diffrn_ambient_temperature     173(2)
_diffrn_radiation_type     MoK\a
_diffrn_radiation_wavelength     0.71073
_diffrn_radiation_source     'fine-focus sealed tube'
_diffrn_radiation_monochromator     'horizonally mounted graphite crystal'
_diffrn_measurement_device     'Nonius KappaCCD'
_diffrn_measurement_method     '\f scans, and \w scans with \k offsets'
_diffrn_detector_area_resol_mean     9
_diffrn_reflns_number     58270
_diffrn_reflns_av_R_equivalents     0.0794
_diffrn_reflns_av_sigmaI/netI     0.0572
_diffrn_reflns_theta_min     1.44
_diffrn_reflns_theta_max     26.13
_diffrn_reflns_theta_full     26.13
_diffrn_measured_fraction_theta_max     0.991
_diffrn_measured_fraction_theta_full     0.991
_diffrn_reflns_limit_h_min     -11
_diffrn_reflns_limit_h_max     11
_diffrn_reflns_limit_k_min     -43
_diffrn_reflns_limit_k_max     43
_diffrn_reflns_limit_l_min     -19
_diffrn_reflns_limit_l_max     19
_diffrn_standards_number     0
_diffrn_standards_interval_count     0
_diffrn_standards_interval_time     0
_diffrn_standards_decay_%     0
_refine_special_details
;
 Refinement of F^2^ against ALL reflections.  The weighted R-factor wR and
 goodness of fit S are based on F^2^, conventional R-factors R are based
 on F, with F set to zero for negative F^2^. The threshold expression of
 F^2^ > 2sigma(F^2^) is used only for calculating R-factors(gt) etc. and is
 not relevant to the choice of reflections for refinement.  R-factors based
 on F^2^ are statistically about twice as large as those based on F, and R-
 factors based on ALL data will be even larger.
;
_reflns_number_total     10370
_reflns_number_gt     7767
_reflns_threshold_expression     I>2\s(I)
_refine_ls_structure_factor_coef     Fsqd
_refine_ls_matrix_type     full
_refine_ls_R_factor_all     0.0714
_refine_ls_R_factor_gt     0.0432
_refine_ls_wR_factor_gt     0.0782
_refine_ls_wR_factor_ref     0.0879
_refine_ls_goodness_of_fit_ref     1.038
_refine_ls_restrained_S_all     1.038
_refine_ls_number_reflns     10370
_refine_ls_number_parameters     557
_refine_ls_number_restraints     0
_refine_ls_hydrogen_treatment     constr
_refine_ls_weighting_scheme     calc
_refine_ls_weighting_details
         'calc w=1/[\s^2^(Fo^2^)+(0.0238P)^2^+7.0617P] where P=(Fo^2^+2Fc^2^)/3'
_atom_sites_solution_hydrogens     geom
_atom_sites_solution_primary     direct
_atom_sites_solution_secondary     difmap
_refine_ls_shift/su_max     0.001
_refine_ls_shift/su_mean     0.000
_refine_diff_density_max     0.363
_refine_diff_density_min     -0.455
_refine_ls_extinction_method     none
_refine_ls_extinction_coef     ?
loop_
    _atom_type_symbol
    _atom_type_description
    _atom_type_scat_dispersion_real
    _atom_type_scat_dispersion_imag
    _atom_type_scat_source
    'C' 'C' 0.0033 0.0016
                         'International Tables Vol C Tables 4.2.6.8 and 6.1.1.4'
    'H' 'H' 0.0000 0.0000
                         'International Tables Vol C Tables 4.2.6.8 and 6.1.1.4'
    'Fe' 'Fe' 0.3463 0.8444
                         'International Tables Vol C Tables 4.2.6.8 and 6.1.1.4'
    'Ga' 'Ga' 0.2307 1.6083
                         'International Tables Vol C Tables 4.2.6.8 and 6.1.1.4'
    'N' 'N' 0.0061 0.0033
                         'International Tables Vol C Tables 4.2.6.8 and 6.1.1.4'
    'Si' 'Si' 0.0817 0.0704
                         'International Tables Vol C Tables 4.2.6.8 and 6.1.1.4'
_computing_data_collection     'COLLECT (Nonius, 1998)'
_computing_cell_refinement     'SCALEPACK (Otwinowski & Minor, 1997)'
_computing_data_reduction     'SCALEPACK and DENZO (Otwinowski & Minor, 1997)'
_computing_structure_solution     'SIR97 (Altomare et al., 1999)'
_computing_structure_refinement     'SHELXL97 (Sheldrick, 2008)'
_computing_molecular_graphics     'ORTEP-3 for Windows (Farrugia, 1997)'
_computing_publication_material
                            'SHELXL97 (Sheldrick, 2008) and PLATON (Spek, 2003)'
loop_
    _atom_site_type_symbol
    _atom_site_label
    _atom_site_fract_x
    _atom_site_fract_y
    _atom_site_fract_z
    _atom_site_U_iso_or_equiv
    _atom_site_adp_type
    _atom_site_calc_flag
    _atom_site_refinement_flags
    _atom_site_occupancy
    _atom_site_disorder_assembly
    _atom_site_disorder_group
    Fe Fe1A 0.30497(5) 0.055334(13) 1.00300(3) 0.02692(12) Uani d . 1 . .
    Ga Ga1A 0.14191(4) 0.116989(10) 0.94201(2) 0.02454(10) Uani d . 1 . .
    N N1A 0.0812(3) 0.11264(7) 0.81155(17) 0.0257(6) Uani d . 1 . .
    Si Si1A 0.05479(11) 0.18896(3) 0.85081(6) 0.0299(2) Uani d . 1 . .
    Si Si2A -0.13709(10) 0.15670(3) 0.98932(7) 0.0317(2) Uani d . 1 . .
    Si Si3A 0.14012(11) 0.19919(3) 1.04473(7) 0.0317(2) Uani d . 1 . .
    C C2A 0.0799(4) 0.08122(10) 0.7626(2) 0.0334(9) Uani d . 1 . .
    H H2A 0.1057 0.0578 0.7889 0.040 Uiso calc R 1 . .
    C C3A 0.0429(4) 0.08158(11) 0.6762(2) 0.0379(9) Uani d . 1 . .
    H H3A 0.0420 0.0587 0.6437 0.045 Uiso calc R 1 . .
    C C4A 0.0070(4) 0.11542(11) 0.6368(2) 0.0374(9) Uani d . 1 . .
    H H4A -0.0184 0.1164 0.5769 0.045 Uiso calc R 1 . .
    C C5A 0.0090(4) 0.14802(10) 0.6872(2) 0.0343(9) Uani d . 1 . .
    H H5A -0.0148 0.1717 0.6613 0.041 Uiso calc R 1 . .
    C C6A 0.0454(3) 0.14648(9) 0.7748(2) 0.0275(8) Uani d . 1 . .
    C C7A 0.0484(3) 0.16817(9) 0.9611(2) 0.0255(8) Uani d . 1 . .
    C C8A -0.0866(5) 0.22219(11) 0.8131(3) 0.0520(12) Uani d . 1 . .
    H H8A -0.1767 0.2096 0.8171 0.078 Uiso calc R 1 . .
    H H8B -0.0730 0.2294 0.7530 0.078 Uiso calc R 1 . .
    H H8C -0.0842 0.2449 0.8496 0.078 Uiso calc R 1 . .
    C C9A 0.2214(5) 0.21208(12) 0.8242(3) 0.0541(12) Uani d . 1 . .
    H H9A 0.2313 0.2361 0.8558 0.081 Uiso calc R 1 . .
    H H9B 0.2215 0.2170 0.7619 0.081 Uiso calc R 1 . .
    H H9C 0.2990 0.1953 0.8410 0.081 Uiso calc R 1 . .
    C C10A -0.2308(4) 0.13154(13) 0.8976(3) 0.0521(12) Uani d . 1 . .
    H H10A -0.3264 0.1263 0.9130 0.078 Uiso calc R 1 . .
    H H10B -0.1835 0.1076 0.8861 0.078 Uiso calc R 1 . .
    H H10C -0.2315 0.1476 0.8459 0.078 Uiso calc R 1 . .
    C C11A -0.2409(4) 0.19977(11) 1.0156(3) 0.0498(11) Uani d . 1 . .
    H H11A -0.3387 0.1927 1.0191 0.075 Uiso calc R 1 . .
    H H11B -0.2314 0.2189 0.9703 0.075 Uiso calc R 1 . .
    H H11C -0.2067 0.2102 1.0712 0.075 Uiso calc R 1 . .
    C C12A -0.1518(4) 0.12448(11) 1.0844(3) 0.0467(11) Uani d . 1 . .
    H H12A -0.1044 0.1360 1.1352 0.070 Uiso calc R 1 . .
    H H12B -0.1088 0.1000 1.0720 0.070 Uiso calc R 1 . .
    H H12C -0.2499 0.1206 1.0957 0.070 Uiso calc R 1 . .
    C C13A 0.1152(5) 0.18302(12) 1.1584(2) 0.0528(12) Uani d . 1 . .
    H H13A 0.1377 0.1560 1.1634 0.079 Uiso calc R 1 . .
    H H13B 0.0184 0.1871 1.1728 0.079 Uiso calc R 1 . .
    H H13C 0.1764 0.1976 1.1982 0.079 Uiso calc R 1 . .
    C C14A 0.0752(4) 0.24962(10) 1.0403(3) 0.0466(11) Uani d . 1 . .
    H H14A 0.1308 0.2652 1.0812 0.070 Uiso calc R 1 . .
    H H14B -0.0222 0.2503 1.0556 0.070 Uiso calc R 1 . .
    H H14C 0.0835 0.2596 0.9817 0.070 Uiso calc R 1 . .
    C C15A 0.3327(4) 0.20227(11) 1.0337(3) 0.0474(11) Uani d . 1 . .
    H H15A 0.3765 0.2120 1.0875 0.071 Uiso calc R 1 . .
    H H15B 0.3528 0.2194 0.9860 0.071 Uiso calc R 1 . .
    H H15C 0.3696 0.1770 1.0217 0.071 Uiso calc R 1 . .
    C C16A 0.0984(3) 0.06751(9) 1.0006(2) 0.0298(8) Uani d . 1 . .
    C C17A 0.1548(4) 0.06341(11) 1.0879(2) 0.0368(9) Uani d . 1 . .
    H H17A 0.1535 0.0826 1.1311 0.044 Uiso calc R 1 . .
    C C18A 0.2125(4) 0.02665(11) 1.1002(3) 0.0431(10) Uani d . 1 . .
    H H18A 0.2573 0.0173 1.1518 0.052 Uiso calc R 1 . .
    C C19A 0.1917(4) 0.00647(11) 1.0221(3) 0.0418(10) Uani d . 1 . .
    H H19A 0.2191 -0.0190 1.0117 0.050 Uiso calc R 1 . .
    C C20A 0.1222(4) 0.03111(10) 0.9615(3) 0.0344(9) Uani d . 1 . .
    H H20A 0.0953 0.0245 0.9037 0.041 Uiso calc R 1 . .
    C C21A 0.3479(3) 0.10609(9) 0.9457(2) 0.0273(8) Uani d . 1 . .
    C C22A 0.4259(4) 0.10155(10) 1.0276(2) 0.0317(8) Uani d . 1 . .
    H H22A 0.4206 0.1182 1.0756 0.038 Uiso calc R 1 . .
    C C23A 0.5110(4) 0.06870(10) 1.0254(2) 0.0341(9) Uani d . 1 . .
    H H23A 0.5710 0.0597 1.0712 0.041 Uiso calc R 1 . .
    C C24A 0.4909(4) 0.05174(10) 0.9432(2) 0.0323(8) Uani d . 1 . .
    H H24A 0.5345 0.0293 0.9237 0.039 Uiso calc R 1 . .
    C C25A 0.3930(4) 0.07447(9) 0.8946(2) 0.0280(8) Uani d . 1 . .
    H H25A 0.3617 0.0695 0.8367 0.034 Uiso calc R 1 . .
    Fe Fe1B 0.77578(5) 0.031639(13) 0.33294(3) 0.02690(12) Uani d . 1 . .
    Ga Ga1B 0.63939(4) 0.087176(10) 0.43069(2) 0.02319(9) Uani d . 1 . .
    N N1b 0.6415(3) 0.07546(8) 0.56039(18) 0.0275(7) Uani d . 1 . .
    Si Si1B 0.55460(11) 0.15070(3) 0.55006(7) 0.0372(3) Uani d . 1 . .
    Si Si2B 0.59969(11) 0.17257(3) 0.35803(7) 0.0360(3) Uani d . 1 . .
    Si Si3B 0.34124(10) 0.12263(3) 0.41012(7) 0.0292(2) Uani d . 1 . .
    C C2B 0.6827(4) 0.04260(10) 0.5972(2) 0.0333(9) Uani d . 1 . .
    H H2B 0.7100 0.0224 0.5610 0.040 Uiso calc R 1 . .
    C C3B 0.6869(4) 0.03707(11) 0.6852(2) 0.0401(10) Uani d . 1 . .
    H H3B 0.7174 0.0136 0.7094 0.048 Uiso calc R 1 . .
    C C4B 0.6463(4) 0.06618(13) 0.7373(3) 0.0443(10) Uani d . 1 . .
    H H4B 0.6487 0.0631 0.7983 0.053 Uiso calc R 1 . .
    C C5B 0.6016(4) 0.10014(12) 0.6998(2) 0.0423(10) Uani d . 1 . .
    H H5B 0.5722 0.1204 0.7353 0.051 Uiso calc R 1 . .
    C C6B 0.5999(4) 0.10457(10) 0.6105(2) 0.0325(8) Uani d . 1 . .
    C C7B 0.5295(4) 0.13650(9) 0.4346(2) 0.0281(8) Uani d . 1 . .
    C C8B 0.7064(5) 0.18256(12) 0.5764(3) 0.0607(13) Uani d . 1 . .
    H H8D 0.7896 0.1721 0.5514 0.091 Uiso calc R 1 . .
    H H8E 0.7211 0.1844 0.6393 0.091 Uiso calc R 1 . .
    H H8F 0.6877 0.2079 0.5524 0.091 Uiso calc R 1 . .
    C C9B 0.4067(5) 0.17341(14) 0.6057(3) 0.0661(15) Uani d . 1 . .
    H H9D 0.3848 0.1979 0.5786 0.099 Uiso calc R 1 . .
    H H9E 0.4330 0.1773 0.6669 0.099 Uiso calc R 1 . .
    H H9F 0.3251 0.1568 0.6006 0.099 Uiso calc R 1 . .
    C C10B 0.7926(4) 0.17796(11) 0.3689(3) 0.0554(13) Uani d . 1 . .
    H H10D 0.8165 0.1963 0.4147 0.083 Uiso calc R 1 . .
    H H10E 0.8275 0.1871 0.3141 0.083 Uiso calc R 1 . .
    H H10F 0.8349 0.1534 0.3834 0.083 Uiso calc R 1 . .
    C C11B 0.5249(5) 0.22135(10) 0.3737(3) 0.0552(12) Uani d . 1 . .
    H H11D 0.5395 0.2290 0.4343 0.083 Uiso calc R 1 . .
    H H11E 0.4253 0.2210 0.3584 0.083 Uiso calc R 1 . .
    H H11F 0.5711 0.2395 0.3365 0.083 Uiso calc R 1 . .
    C C12B 0.5588(5) 0.16013(12) 0.2420(3) 0.0544(12) Uani d . 1 . .
    H H12D 0.6085 0.1774 0.2046 0.082 Uiso calc R 1 . .
    H H12E 0.4587 0.1625 0.2295 0.082 Uiso calc R 1 . .
    H H12F 0.5879 0.1340 0.2312 0.082 Uiso calc R 1 . .
    C C13B 0.3019(4) 0.09920(11) 0.3038(2) 0.0414(10) Uani d . 1 . .
    H H13D 0.3488 0.0745 0.3026 0.062 Uiso calc R 1 . .
    H H13E 0.3348 0.1153 0.2573 0.062 Uiso calc R 1 . .
    H H13F 0.2015 0.0955 0.2958 0.062 Uiso calc R 1 . .
    C C14B 0.2193(4) 0.16437(12) 0.4105(3) 0.0508(11) Uani d . 1 . .
    H H14D 0.1234 0.1552 0.4104 0.076 Uiso calc R 1 . .
    H H14E 0.2319 0.1799 0.3588 0.076 Uiso calc R 1 . .
    H H14F 0.2393 0.1797 0.4623 0.076 Uiso calc R 1 . .
    C C15B 0.2855(4) 0.08709(12) 0.4914(3) 0.0465(10) Uani d . 1 . .
    H H15D 0.1868 0.0813 0.4809 0.070 Uiso calc R 1 . .
    H H15E 0.3005 0.0975 0.5497 0.070 Uiso calc R 1 . .
    H H15F 0.3401 0.0638 0.4861 0.070 Uiso calc R 1 . .
    C C16B 0.8391(3) 0.07929(9) 0.3993(2) 0.0290(8) Uani d . 1 . .
    C C17B 0.8717(4) 0.08150(10) 0.3093(2) 0.0364(9) Uani d . 1 . .
    H H17B 0.8392 0.1007 0.2702 0.044 Uiso calc R 1 . .
    C C18B 0.9598(4) 0.05080(11) 0.2876(3) 0.0432(10) Uani d . 1 . .
    H H18B 0.9946 0.0459 0.2323 0.052 Uiso calc R 1 . .
    C C19B 0.9862(4) 0.02905(10) 0.3628(3) 0.0375(9) Uani d . 1 . .
    H H19B 1.0426 0.0070 0.3673 0.045 Uiso calc R 1 . .
    C C20B 0.9137(3) 0.04586(10) 0.4309(2) 0.0311(8) Uani d . 1 . .
    H H20B 0.9140 0.0366 0.4886 0.037 Uiso calc R 1 . .
    C C21B 0.5751(3) 0.04071(9) 0.3634(2) 0.0278(8) Uani d . 1 . .
    C C22B 0.5895(4) 0.04133(10) 0.2716(2) 0.0325(8) Uani d . 1 . .
    H H22B 0.5675 0.0624 0.2353 0.039 Uiso calc R 1 . .
    C C23B 0.6413(4) 0.00605(10) 0.2423(2) 0.0367(9) Uani d . 1 . .
    H H23B 0.6596 -0.0005 0.1844 0.044 Uiso calc R 1 . .
    C C24B 0.6603(4) -0.01748(10) 0.3161(2) 0.0332(9) Uani d . 1 . .
    H H24B 0.6943 -0.0428 0.3165 0.040 Uiso calc R 1 . .
    C C25B 0.6200(3) 0.00323(9) 0.3893(2) 0.0277(8) Uani d . 1 . .
    H H25B 0.6222 -0.0062 0.4468 0.033 Uiso calc R 1 . .
loop_
    _atom_site_aniso_label
    _atom_site_aniso_U_11
    _atom_site_aniso_U_22
    _atom_site_aniso_U_33
    _atom_site_aniso_U_12
    _atom_site_aniso_U_13
    _atom_site_aniso_U_23
    Fe1A 0.0237(3) 0.0279(3) 0.0293(3) 0.0008(2) 0.0036(2) 0.0040(2)
    Ga1A 0.0245(2) 0.02234(19) 0.0269(2) 0.00140(16) 0.00234(16) 0.00005(16)
    N1A 0.0240(16) 0.0248(15) 0.0285(16) 0.0033(12) 0.0020(13) -0.0026(12)
    Si1A 0.0384(6) 0.0232(5) 0.0281(6) 0.0002(4) 0.0015(5) 0.0006(4)
    Si2A 0.0253(6) 0.0349(6) 0.0352(6) 0.0012(4) 0.0047(4) -0.0018(5)
    Si3A 0.0360(6) 0.0266(5) 0.0321(6) 0.0001(4) -0.0032(5) -0.0039(4)
    C2A 0.038(2) 0.0275(19) 0.035(2) 0.0055(16) -0.0009(17) -0.0054(16)
    C3A 0.040(2) 0.037(2) 0.037(2) 0.0049(18) -0.0002(18) -0.0118(18)
    C4A 0.035(2) 0.051(2) 0.026(2) 0.0050(18) -0.0028(17) -0.0065(18)
    C5A 0.034(2) 0.036(2) 0.033(2) 0.0057(17) 0.0007(17) 0.0033(17)
    C6A 0.0212(18) 0.0318(19) 0.030(2) 0.0002(15) 0.0021(15) 0.0006(15)
    C7A 0.0252(19) 0.0224(17) 0.0289(19) -0.0001(14) 0.0019(15) -0.0025(14)
    C8A 0.079(3) 0.037(2) 0.040(3) 0.020(2) -0.005(2) 0.0018(19)
    C9A 0.071(3) 0.053(3) 0.039(3) -0.027(2) 0.012(2) -0.002(2)
    C10A 0.032(2) 0.067(3) 0.058(3) -0.011(2) 0.003(2) -0.013(2)
    C11A 0.035(2) 0.054(3) 0.061(3) 0.012(2) 0.009(2) -0.002(2)
    C12A 0.040(2) 0.050(3) 0.051(3) 0.000(2) 0.014(2) 0.005(2)
    C13A 0.074(3) 0.053(3) 0.031(2) -0.007(2) -0.011(2) -0.004(2)
    C14A 0.054(3) 0.028(2) 0.057(3) -0.0011(19) 0.000(2) -0.0091(19)
    C15A 0.039(2) 0.042(2) 0.060(3) -0.0063(19) -0.006(2) -0.013(2)
    C16A 0.0224(19) 0.0279(19) 0.040(2) 0.0024(15) 0.0076(16) 0.0037(16)
    C17A 0.037(2) 0.041(2) 0.034(2) 0.0036(18) 0.0145(18) 0.0059(17)
    C18A 0.040(2) 0.048(2) 0.043(3) 0.0067(19) 0.0114(19) 0.020(2)
    C19A 0.030(2) 0.028(2) 0.068(3) -0.0009(16) 0.012(2) 0.013(2)
    C20A 0.027(2) 0.0286(19) 0.048(2) -0.0048(16) 0.0033(17) 0.0056(17)
    C21A 0.0251(19) 0.0252(18) 0.032(2) -0.0035(15) 0.0026(16) 0.0008(15)
    C22A 0.031(2) 0.033(2) 0.030(2) -0.0040(16) -0.0020(17) -0.0031(16)
    C23A 0.024(2) 0.042(2) 0.035(2) -0.0011(16) -0.0045(17) 0.0058(18)
    C24A 0.0225(19) 0.033(2) 0.042(2) 0.0056(16) 0.0070(17) 0.0025(17)
    C25A 0.028(2) 0.0301(19) 0.0258(19) -0.0025(15) 0.0031(15) 0.0013(15)
    Fe1B 0.0265(3) 0.0251(3) 0.0295(3) -0.0001(2) 0.0060(2) -0.0015(2)
    Ga1B 0.0232(2) 0.02223(19) 0.0241(2) 0.00140(15) 0.00027(16) -0.00166(15)
    N1b 0.0228(16) 0.0332(16) 0.0263(16) 0.0022(13) 0.0009(13) -0.0032(13)
    Si1B 0.0365(6) 0.0375(6) 0.0365(6) 0.0108(5) -0.0092(5) -0.0141(5)
    Si2B 0.0334(6) 0.0233(5) 0.0514(7) 0.0015(4) 0.0032(5) 0.0030(5)
    Si3B 0.0233(5) 0.0331(5) 0.0311(6) 0.0032(4) -0.0014(4) -0.0023(4)
    C2B 0.032(2) 0.038(2) 0.030(2) -0.0004(17) 0.0007(17) 0.0031(17)
    C3B 0.037(2) 0.048(2) 0.035(2) -0.0068(19) -0.0025(18) 0.0110(19)
    C4B 0.039(2) 0.068(3) 0.026(2) -0.008(2) 0.0026(18) 0.002(2)
    C5B 0.032(2) 0.064(3) 0.031(2) -0.001(2) 0.0026(18) -0.014(2)
    C6B 0.026(2) 0.043(2) 0.028(2) 0.0008(16) 0.0014(16) -0.0089(17)
    C7B 0.028(2) 0.0235(18) 0.033(2) 0.0039(14) -0.0009(16) -0.0018(15)
    C8B 0.069(3) 0.039(2) 0.071(3) -0.002(2) -0.032(3) -0.013(2)
    C9B 0.066(3) 0.088(4) 0.043(3) 0.035(3) -0.007(2) -0.033(3)
    C10B 0.037(2) 0.026(2) 0.104(4) -0.0068(18) 0.008(2) 0.009(2)
    C11B 0.053(3) 0.026(2) 0.086(4) 0.0087(19) 0.002(3) 0.002(2)
    C12B 0.064(3) 0.055(3) 0.045(3) -0.008(2) 0.013(2) 0.015(2)
    C13B 0.029(2) 0.051(2) 0.044(2) -0.0010(18) -0.0049(18) -0.0041(19)
    C14B 0.039(3) 0.060(3) 0.053(3) 0.016(2) -0.009(2) -0.007(2)
    C15B 0.031(2) 0.061(3) 0.048(3) -0.006(2) 0.0045(19) 0.007(2)
    C16B 0.0242(19) 0.0241(18) 0.039(2) -0.0042(14) 0.0029(16) -0.0010(15)
    C17B 0.037(2) 0.031(2) 0.042(2) -0.0061(17) 0.0096(18) 0.0056(17)
    C18B 0.038(2) 0.042(2) 0.051(3) -0.0070(18) 0.023(2) -0.004(2)
    C19B 0.024(2) 0.033(2) 0.057(3) 0.0022(16) 0.0098(18) -0.0003(19)
    C20B 0.0223(19) 0.034(2) 0.037(2) -0.0020(15) -0.0026(16) 0.0001(16)
    C21B 0.0238(19) 0.0278(18) 0.032(2) -0.0029(14) 0.0023(16) -0.0037(15)
    C22B 0.036(2) 0.0289(19) 0.032(2) 0.0010(16) -0.0068(17) -0.0033(16)
    C23B 0.045(2) 0.036(2) 0.029(2) 0.0000(18) 0.0047(18) -0.0105(17)
    C24B 0.033(2) 0.0245(18) 0.042(2) -0.0017(15) 0.0032(18) -0.0077(16)
    C25B 0.0266(19) 0.0262(18) 0.030(2) -0.0051(15) 0.0012(16) -0.0036(15)
_geom_special_details
;
All esds (except the esd in the dihedral angle between two l.s. planes) are
estimated using the full covariance matrix. The cell esds are taken into
account individually in the estimation of esds in distances, angles and
torsion angles; correlations between esds in cell parameters are only used
when they are defined by crystal symmetry. An approximate (isotropic)
treatment of cell esds is used for estimating esds involving l.s. planes.
;
loop_
    _geom_bond_atom_site_label_1
    _geom_bond_atom_site_label_2
    _geom_bond_site_symmetry_2
    _geom_bond_distance
    _geom_bond_publ_flag
    Fe1A C17A . 2.019(3) ?
    Fe1A C22A . 2.029(3) ?
    Fe1A C25A . 2.029(3) ?
    Fe1A C16A . 2.037(3) ?
    Fe1A C20A . 2.037(4) ?
    Fe1A C21A . 2.047(3) ?
    Fe1A C18A . 2.049(4) ?
    Fe1A C23A . 2.057(4) ?
    Fe1A C24A . 2.058(3) ?
    Fe1A C19A . 2.067(4) ?
    Fe1A Ga1A . 2.8200(6) ?
    Ga1A C16A . 2.018(3) ?
    Ga1A C21A . 2.023(3) ?
    Ga1A C7A . 2.043(3) ?
    Ga1A N1A . 2.084(3) ?
    N1A C2A . 1.342(4) ?
    N1A C6A . 1.359(4) ?
    Si1A C7A . 1.862(3) ?
    Si1A C9A . 1.864(4) ?
    Si1A C8A . 1.871(4) ?
    Si1A C6A . 1.904(3) ?
    Si2A C12A . 1.869(4) ?
    Si2A C11A . 1.872(4) ?
    Si2A C10A . 1.873(4) ?
    Si2A C7A . 1.904(3) ?
    Si3A C13A . 1.875(4) ?
    Si3A C15A . 1.877(4) ?
    Si3A C14A . 1.884(4) ?
    Si3A C7A . 1.885(3) ?
    C2A C3A . 1.369(5) ?
    C2A H2A . 0.9500 ?
    C3A C4A . 1.376(5) ?
    C3A H3A . 0.9500 ?
    C4A C5A . 1.388(5) ?
    C4A H4A . 0.9500 ?
    C5A C6A . 1.387(5) ?
    C5A H5A . 0.9500 ?
    C8A H8A . 0.9800 ?
    C8A H8B . 0.9800 ?
    C8A H8C . 0.9800 ?
    C9A H9A . 0.9800 ?
    C9A H9B . 0.9800 ?
    C9A H9C . 0.9800 ?
    C10A H10A . 0.9800 ?
    C10A H10B . 0.9800 ?
    C10A H10C . 0.9800 ?
    C11A H11A . 0.9800 ?
    C11A H11B . 0.9800 ?
    C11A H11C . 0.9800 ?
    C12A H12A . 0.9800 ?
    C12A H12B . 0.9800 ?
    C12A H12C . 0.9800 ?
    C13A H13A . 0.9800 ?
    C13A H13B . 0.9800 ?
    C13A H13C . 0.9800 ?
    C14A H14A . 0.9800 ?
    C14A H14B . 0.9800 ?
    C14A H14C . 0.9800 ?
    C15A H15A . 0.9800 ?
    C15A H15B . 0.9800 ?
    C15A H15C . 0.9800 ?
    C16A C20A . 1.441(5) ?
    C16A C17A . 1.442(5) ?
    C17A C18A . 1.419(5) ?
    C17A H17A . 0.9500 ?
    C18A C19A . 1.410(6) ?
    C18A H18A . 0.9500 ?
    C19A C20A . 1.423(5) ?
    C19A H19A . 0.9500 ?
    C20A H20A . 0.9500 ?
    C21A C25A . 1.444(5) ?
    C21A C22A . 1.454(5) ?
    C22A C23A . 1.420(5) ?
    C22A H22A . 0.9500 ?
    C23A C24A . 1.412(5) ?
    C23A H23A . 0.9500 ?
    C24A C25A . 1.427(5) ?
    C24A H24A . 0.9500 ?
    C25A H25A . 0.9500 ?
    Fe1B C22B . 2.024(4) ?
    Fe1B C17B . 2.026(3) ?
    Fe1B C25B . 2.034(3) ?
    Fe1B C20B . 2.036(4) ?
    Fe1B C21B . 2.038(3) ?
    Fe1B C16B . 2.047(3) ?
    Fe1B C18B . 2.051(4) ?
    Fe1B C19B . 2.064(4) ?
    Fe1B C24B . 2.068(3) ?
    Fe1B C23B . 2.075(4) ?
    Fe1B Ga1B . 2.8328(6) ?
    Ga1B C21B . 2.023(3) ?
    Ga1B C16B . 2.026(3) ?
    Ga1B C7B . 2.038(3) ?
    Ga1B N1b . 2.050(3) ?
    N1b C2B . 1.342(4) ?
    N1b C6B . 1.358(4) ?
    Si1B C7B . 1.863(4) ?
    Si1B C8B . 1.875(4) ?
    Si1B C9B . 1.877(4) ?
    Si1B C6B . 1.916(4) ?
    Si2B C10B . 1.871(4) ?
    Si2B C12B . 1.875(4) ?
    Si2B C11B . 1.883(4) ?
    Si2B C7B . 1.884(4) ?
    Si3B C13B . 1.865(4) ?
    Si3B C15B . 1.871(4) ?
    Si3B C14B . 1.883(4) ?
    Si3B C7B . 1.903(4) ?
    C2B C3B . 1.375(5) ?
    C2B H2B . 0.9500 ?
    C3B C4B . 1.373(5) ?
    C3B H3B . 0.9500 ?
    C4B C5B . 1.390(6) ?
    C4B H4B . 0.9500 ?
    C5B C6B . 1.391(5) ?
    C5B H5B . 0.9500 ?
    C8B H8D . 0.9800 ?
    C8B H8E . 0.9800 ?
    C8B H8F . 0.9800 ?
    C9B H9D . 0.9800 ?
    C9B H9E . 0.9800 ?
    C9B H9F . 0.9800 ?
    C10B H10D . 0.9800 ?
    C10B H10E . 0.9800 ?
    C10B H10F . 0.9800 ?
    C11B H11D . 0.9800 ?
    C11B H11E . 0.9800 ?
    C11B H11F . 0.9800 ?
    C12B H12D . 0.9800 ?
    C12B H12E . 0.9800 ?
    C12B H12F . 0.9800 ?
    C13B H13D . 0.9800 ?
    C13B H13E . 0.9800 ?
    C13B H13F . 0.9800 ?
    C14B H14D . 0.9800 ?
    C14B H14E . 0.9800 ?
    C14B H14F . 0.9800 ?
    C15B H15D . 0.9800 ?
    C15B H15E . 0.9800 ?
    C15B H15F . 0.9800 ?
    C16B C17B . 1.444(5) ?
    C16B C20B . 1.454(5) ?
    C17B C18B . 1.425(5) ?
    C17B H17B . 0.9500 ?
    C18B C19B . 1.408(5) ?
    C18B H18B . 0.9500 ?
    C19B C20B . 1.420(5) ?
    C19B H19B . 0.9500 ?
    C20B H20B . 0.9500 ?
    C21B C22B . 1.436(5) ?
    C21B C25B . 1.441(5) ?
    C22B C23B . 1.421(5) ?
    C22B H22B . 0.9500 ?
    C23B C24B . 1.418(5) ?
    C23B H23B . 0.9500 ?
    C24B C25B . 1.416(5) ?
    C24B H24B . 0.9500 ?
    C25B H25B . 0.9500 ?
loop_
    _geom_angle_atom_site_label_1
    _geom_angle_atom_site_label_2
    _geom_angle_atom_site_label_3
    _geom_angle_site_symmetry_1
    _geom_angle_site_symmetry_3
    _geom_angle
    _geom_angle_publ_flag
    C17A Fe1A C22A . . 100.82(15) ?
    C17A Fe1A C25A . . 146.12(14) ?
    C22A Fe1A C25A . . 68.32(14) ?
    C17A Fe1A C16A . . 41.65(14) ?
    C22A Fe1A C16A . . 112.84(14) ?
    C25A Fe1A C16A . . 111.08(14) ?
    C17A Fe1A C20A . . 68.19(16) ?
    C22A Fe1A C20A . . 151.37(14) ?
    C25A Fe1A C20A . . 105.44(15) ?
    C16A Fe1A C20A . . 41.42(14) ?
    C17A Fe1A C21A . . 108.92(14) ?
    C22A Fe1A C21A . . 41.81(14) ?
    C25A Fe1A C21A . . 41.49(13) ?
    C16A Fe1A C21A . . 91.43(13) ?
    C20A Fe1A C21A . . 114.73(14) ?
    C17A Fe1A C18A . . 40.82(14) ?
    C22A Fe1A C18A . . 121.54(17) ?
    C25A Fe1A C18A . . 169.32(16) ?
    C16A Fe1A C18A . . 70.13(15) ?
    C20A Fe1A C18A . . 68.05(16) ?
    C21A Fe1A C18A . . 148.46(15) ?
    C17A Fe1A C23A . . 125.00(16) ?
    C22A Fe1A C23A . . 40.68(14) ?
    C25A Fe1A C23A . . 68.10(14) ?
    C16A Fe1A C23A . . 153.12(14) ?
    C20A Fe1A C23A . . 164.90(15) ?
    C21A Fe1A C23A . . 70.15(14) ?
    C18A Fe1A C23A . . 115.95(16) ?
    C17A Fe1A C24A . . 165.05(16) ?
    C22A Fe1A C24A . . 68.21(14) ?
    C25A Fe1A C24A . . 40.85(13) ?
    C16A Fe1A C24A . . 151.13(14) ?
    C20A Fe1A C24A . . 126.26(15) ?
    C21A Fe1A C24A . . 70.21(13) ?
    C18A Fe1A C24A . . 135.74(15) ?
    C23A Fe1A C24A . . 40.14(14) ?
    C17A Fe1A C19A . . 68.01(16) ?
    C22A Fe1A C19A . . 160.83(16) ?
    C25A Fe1A C19A . . 129.63(16) ?
    C16A Fe1A C19A . . 69.83(14) ?
    C20A Fe1A C19A . . 40.58(15) ?
    C21A Fe1A C19A . . 155.22(15) ?
    C18A Fe1A C19A . . 40.06(16) ?
    C23A Fe1A C19A . . 132.79(15) ?
    C24A Fe1A C19A . . 119.31(15) ?
    C17A Fe1A Ga1A . . 72.79(10) ?
    C22A Fe1A Ga1A . . 75.67(10) ?
    C25A Fe1A Ga1A . . 73.41(10) ?
    C16A Fe1A Ga1A . . 45.66(9) ?
    C20A Fe1A Ga1A . . 75.81(10) ?
    C21A Fe1A Ga1A . . 45.78(10) ?
    C18A Fe1A Ga1A . . 111.81(11) ?
    C23A Fe1A Ga1A . . 113.63(10) ?
    C24A Fe1A Ga1A . . 112.37(10) ?
    C19A Fe1A Ga1A . . 113.50(11) ?
    C16A Ga1A C21A . . 92.68(13) ?
    C16A Ga1A C7A . . 126.52(13) ?
    C21A Ga1A C7A . . 127.08(13) ?
    C16A Ga1A N1A . . 108.52(13) ?
    C21A Ga1A N1A . . 104.33(12) ?
    C7A Ga1A N1A . . 95.63(12) ?
    C16A Ga1A Fe1A . . 46.20(10) ?
    C21A Ga1A Fe1A . . 46.49(9) ?
    C7A Ga1A Fe1A . . 150.96(10) ?
    N1A Ga1A Fe1A . . 113.39(7) ?
    C2A N1A C6A . . 119.4(3) ?
    C2A N1A Ga1A . . 127.2(2) ?
    C6A N1A Ga1A . . 113.4(2) ?
    C7A Si1A C9A . . 115.99(18) ?
    C7A Si1A C8A . . 118.61(18) ?
    C9A Si1A C8A . . 106.4(2) ?
    C7A Si1A C6A . . 104.80(15) ?
    C9A Si1A C6A . . 102.99(17) ?
    C8A Si1A C6A . . 106.55(17) ?
    C12A Si2A C11A . . 105.13(19) ?
    C12A Si2A C10A . . 105.0(2) ?
    C11A Si2A C10A . . 107.7(2) ?
    C12A Si2A C7A . . 114.47(17) ?
    C11A Si2A C7A . . 113.26(17) ?
    C10A Si2A C7A . . 110.72(17) ?
    C13A Si3A C15A . . 105.8(2) ?
    C13A Si3A C14A . . 105.35(19) ?
    C15A Si3A C14A . . 105.70(19) ?
    C13A Si3A C7A . . 113.14(17) ?
    C15A Si3A C7A . . 114.06(16) ?
    C14A Si3A C7A . . 112.10(17) ?
    N1A C2A C3A . . 122.7(3) ?
    N1A C2A H2A . . 118.6 ?
    C3A C2A H2A . . 118.6 ?
    C2A C3A C4A . . 119.4(3) ?
    C2A C3A H3A . . 120.3 ?
    C4A C3A H3A . . 120.3 ?
    C3A C4A C5A . . 118.1(3) ?
    C3A C4A H4A . . 121.0 ?
    C5A C4A H4A . . 121.0 ?
    C6A C5A C4A . . 120.9(3) ?
    C6A C5A H5A . . 119.5 ?
    C4A C5A H5A . . 119.5 ?
    N1A C6A C5A . . 119.5(3) ?
    N1A C6A Si1A . . 115.2(2) ?
    C5A C6A Si1A . . 125.2(3) ?
    Si1A C7A Si3A . . 111.64(17) ?
    Si1A C7A Si2A . . 111.30(18) ?
    Si3A C7A Si2A . . 112.52(17) ?
    Si1A C7A Ga1A . . 100.45(15) ?
    Si3A C7A Ga1A . . 114.46(17) ?
    Si2A C7A Ga1A . . 105.75(15) ?
    Si1A C8A H8A . . 109.5 ?
    Si1A C8A H8B . . 109.5 ?
    H8A C8A H8B . . 109.5 ?
    Si1A C8A H8C . . 109.5 ?
    H8A C8A H8C . . 109.5 ?
    H8B C8A H8C . . 109.5 ?
    Si1A C9A H9A . . 109.5 ?
    Si1A C9A H9B . . 109.5 ?
    H9A C9A H9B . . 109.5 ?
    Si1A C9A H9C . . 109.5 ?
    H9A C9A H9C . . 109.5 ?
    H9B C9A H9C . . 109.5 ?
    Si2A C10A H10A . . 109.5 ?
    Si2A C10A H10B . . 109.5 ?
    H10A C10A H10B . . 109.5 ?
    Si2A C10A H10C . . 109.5 ?
    H10A C10A H10C . . 109.5 ?
    H10B C10A H10C . . 109.5 ?
    Si2A C11A H11A . . 109.5 ?
    Si2A C11A H11B . . 109.5 ?
    H11A C11A H11B . . 109.5 ?
    Si2A C11A H11C . . 109.5 ?
    H11A C11A H11C . . 109.5 ?
    H11B C11A H11C . . 109.5 ?
    Si2A C12A H12A . . 109.5 ?
    Si2A C12A H12B . . 109.5 ?
    H12A C12A H12B . . 109.5 ?
    Si2A C12A H12C . . 109.5 ?
    H12A C12A H12C . . 109.5 ?
    H12B C12A H12C . . 109.5 ?
    Si3A C13A H13A . . 109.5 ?
    Si3A C13A H13B . . 109.5 ?
    H13A C13A H13B . . 109.5 ?
    Si3A C13A H13C . . 109.5 ?
    H13A C13A H13C . . 109.5 ?
    H13B C13A H13C . . 109.5 ?
    Si3A C14A H14A . . 109.5 ?
    Si3A C14A H14B . . 109.5 ?
    H14A C14A H14B . . 109.5 ?
    Si3A C14A H14C . . 109.5 ?
    H14A C14A H14C . . 109.5 ?
    H14B C14A H14C . . 109.5 ?
    Si3A C15A H15A . . 109.5 ?
    Si3A C15A H15B . . 109.5 ?
    H15A C15A H15B . . 109.5 ?
    Si3A C15A H15C . . 109.5 ?
    H15A C15A H15C . . 109.5 ?
    H15B C15A H15C . . 109.5 ?
    C20A C16A C17A . . 104.1(3) ?
    C20A C16A Ga1A . . 122.7(3) ?
    C17A C16A Ga1A . . 115.5(3) ?
    C20A C16A Fe1A . . 69.30(19) ?
    C17A C16A Fe1A . . 68.5(2) ?
    Ga1A C16A Fe1A . . 88.14(13) ?
    C18A C17A C16A . . 110.2(3) ?
    C18A C17A Fe1A . . 70.7(2) ?
    C16A C17A Fe1A . . 69.83(19) ?
    C18A C17A H17A . . 124.9 ?
    C16A C17A H17A . . 124.9 ?
    Fe1A C17A H17A . . 126.2 ?
    C19A C18A C17A . . 107.8(4) ?
    C19A C18A Fe1A . . 70.7(2) ?
    C17A C18A Fe1A . . 68.5(2) ?
    C19A C18A H18A . . 126.1 ?
    C17A C18A H18A . . 126.1 ?
    Fe1A C18A H18A . . 126.3 ?
    C18A C19A C20A . . 107.6(3) ?
    C18A C19A Fe1A . . 69.3(2) ?
    C20A C19A Fe1A . . 68.6(2) ?
    C18A C19A H19A . . 126.2 ?
    C20A C19A H19A . . 126.2 ?
    Fe1A C19A H19A . . 127.5 ?
    C19A C20A C16A . . 110.2(4) ?
    C19A C20A Fe1A . . 70.8(2) ?
    C16A C20A Fe1A . . 69.3(2) ?
    C19A C20A H20A . . 124.9 ?
    C16A C20A H20A . . 124.9 ?
    Fe1A C20A H20A . . 126.6 ?
    C25A C21A C22A . . 103.7(3) ?
    C25A C21A Ga1A . . 116.7(2) ?
    C22A C21A Ga1A . . 121.0(2) ?
    C25A C21A Fe1A . . 68.61(18) ?
    C22A C21A Fe1A . . 68.43(19) ?
    Ga1A C21A Fe1A . . 87.73(13) ?
    C23A C22A C21A . . 110.3(3) ?
    C23A C22A Fe1A . . 70.7(2) ?
    C21A C22A Fe1A . . 69.76(19) ?
    C23A C22A H22A . . 124.9 ?
    C21A C22A H22A . . 124.9 ?
    Fe1A C22A H22A . . 126.2 ?
    C24A C23A C22A . . 108.0(3) ?
    C24A C23A Fe1A . . 70.0(2) ?
    C22A C23A Fe1A . . 68.6(2) ?
    C24A C23A H23A . . 126.0 ?
    C22A C23A H23A . . 126.0 ?
    Fe1A C23A H23A . . 127.0 ?
    C23A C24A C25A . . 107.4(3) ?
    C23A C24A Fe1A . . 69.9(2) ?
    C25A C24A Fe1A . . 68.48(19) ?
    C23A C24A H24A . . 126.3 ?
    C25A C24A H24A . . 126.3 ?
    Fe1A C24A H24A . . 126.9 ?
    C24A C25A C21A . . 110.6(3) ?
    C24A C25A Fe1A . . 70.67(19) ?
    C21A C25A Fe1A . . 69.90(19) ?
    C24A C25A H25A . . 124.7 ?
    C21A C25A H25A . . 124.7 ?
    Fe1A C25A H25A . . 126.4 ?
    C22B Fe1B C17B . . 99.90(15) ?
    C22B Fe1B C25B . . 68.11(14) ?
    C17B Fe1B C25B . . 148.87(14) ?
    C22B Fe1B C20B . . 147.77(14) ?
    C17B Fe1B C20B . . 68.45(15) ?
    C25B Fe1B C20B . . 105.80(14) ?
    C22B Fe1B C21B . . 41.39(14) ?
    C17B Fe1B C21B . . 110.61(14) ?
    C25B Fe1B C21B . . 41.45(13) ?
    C20B Fe1B C21B . . 112.66(14) ?
    C22B Fe1B C16B . . 109.66(14) ?
    C17B Fe1B C16B . . 41.54(14) ?
    C25B Fe1B C16B . . 113.43(13) ?
    C20B Fe1B C16B . . 41.72(13) ?
    C21B Fe1B C16B . . 91.17(13) ?
    C22B Fe1B C18B . . 123.19(16) ?
    C17B Fe1B C18B . . 40.89(14) ?
    C25B Fe1B C18B . . 167.27(15) ?
    C20B Fe1B C18B . . 68.09(16) ?
    C21B Fe1B C18B . . 150.78(15) ?
    C16B Fe1B C18B . . 70.03(14) ?
    C22B Fe1B C19B . . 163.05(15) ?
    C17B Fe1B C19B . . 68.06(15) ?
    C25B Fe1B C19B . . 128.30(15) ?
    C20B Fe1B C19B . . 40.51(14) ?
    C21B Fe1B C19B . . 152.85(15) ?
    C16B Fe1B C19B . . 69.82(14) ?
    C18B Fe1B C19B . . 40.01(15) ?
    C22B Fe1B C24B . . 67.66(14) ?
    C17B Fe1B C24B . . 161.87(15) ?
    C25B Fe1B C24B . . 40.39(13) ?
    C20B Fe1B C24B . . 129.08(15) ?
    C21B Fe1B C24B . . 69.42(13) ?
    C16B Fe1B C24B . . 153.66(14) ?
    C18B Fe1B C24B . . 134.56(15) ?
    C19B Fe1B C24B . . 120.68(15) ?
    C22B Fe1B C23B . . 40.54(13) ?
    C17B Fe1B C23B . . 122.08(16) ?
    C25B Fe1B C23B . . 67.98(14) ?
    C20B Fe1B C23B . . 168.41(14) ?
    C21B Fe1B C23B . . 69.69(14) ?
    C16B Fe1B C23B . . 149.26(14) ?
    C18B Fe1B C23B . . 115.85(16) ?
    C19B Fe1B C23B . . 135.39(15) ?
    C24B Fe1B C23B . . 40.03(14) ?
    C22B Fe1B Ga1B . . 73.20(10) ?
    C17B Fe1B Ga1B . . 74.00(10) ?
    C25B Fe1B Ga1B . . 75.00(9) ?
    C20B Fe1B Ga1B . . 74.67(10) ?
    C21B Fe1B Ga1B . . 45.55(9) ?
    C16B Fe1B Ga1B . . 45.64(10) ?
    C18B Fe1B Ga1B . . 112.63(11) ?
    C19B Fe1B Ga1B . . 112.70(11) ?
    C24B Fe1B Ga1B . . 112.63(10) ?
    C23B Fe1B Ga1B . . 111.74(10) ?
    C21B Ga1B C16B . . 92.22(13) ?
    C21B Ga1B C7B . . 123.85(14) ?
    C16B Ga1B C7B . . 128.70(13) ?
    C21B Ga1B N1b . . 109.34(12) ?
    C16B Ga1B N1b . . 103.82(13) ?
    C7B Ga1B N1b . . 97.21(12) ?
    C21B Ga1B Fe1B . . 45.99(9) ?
    C16B Ga1B Fe1B . . 46.24(9) ?
    C7B Ga1B Fe1B . . 149.22(10) ?
    N1b Ga1B Fe1B . . 113.56(8) ?
    C2B N1b C6B . . 119.9(3) ?
    C2B N1b Ga1B . . 125.4(2) ?
    C6B N1b Ga1B . . 114.7(2) ?
    C7B Si1B C8B . . 115.92(19) ?
    C7B Si1B C9B . . 119.06(18) ?
    C8B Si1B C9B . . 104.3(2) ?
    C7B Si1B C6B . . 105.00(15) ?
    C8B Si1B C6B . . 103.99(18) ?
    C9B Si1B C6B . . 107.4(2) ?
    C10B Si2B C12B . . 106.0(2) ?
    C10B Si2B C11B . . 106.32(19) ?
    C12B Si2B C11B . . 105.7(2) ?
    C10B Si2B C7B . . 113.31(18) ?
    C12B Si2B C7B . . 112.28(17) ?
    C11B Si2B C7B . . 112.59(18) ?
    C13B Si3B C15B . . 104.13(19) ?
    C13B Si3B C14B . . 104.19(18) ?
    C15B Si3B C14B . . 108.8(2) ?
    C13B Si3B C7B . . 116.39(16) ?
    C15B Si3B C7B . . 109.75(17) ?
    C14B Si3B C7B . . 112.94(17) ?
    N1b C2B C3B . . 122.5(4) ?
    N1b C2B H2B . . 118.7 ?
    C3B C2B H2B . . 118.7 ?
    C4B C3B C2B . . 118.7(4) ?
    C4B C3B H3B . . 120.6 ?
    C2B C3B H3B . . 120.6 ?
    C3B C4B C5B . . 119.2(4) ?
    C3B C4B H4B . . 120.4 ?
    C5B C4B H4B . . 120.4 ?
    C4B C5B C6B . . 120.1(4) ?
    C4B C5B H5B . . 119.9 ?
    C6B C5B H5B . . 119.9 ?
    N1b C6B C5B . . 119.5(3) ?
    N1b C6B Si1B . . 115.3(3) ?
    C5B C6B Si1B . . 125.0(3) ?
    Si1B C7B Si2B . . 112.83(18) ?
    Si1B C7B Si3B . . 110.04(18) ?
    Si2B C7B Si3B . . 114.48(18) ?
    Si1B C7B Ga1B . . 102.21(16) ?
    Si2B C7B Ga1B . . 110.78(17) ?
    Si3B C7B Ga1B . . 105.57(15) ?
    Si1B C8B H8D . . 109.5 ?
    Si1B C8B H8E . . 109.5 ?
    H8D C8B H8E . . 109.5 ?
    Si1B C8B H8F . . 109.5 ?
    H8D C8B H8F . . 109.5 ?
    H8E C8B H8F . . 109.5 ?
    Si1B C9B H9D . . 109.5 ?
    Si1B C9B H9E . . 109.5 ?
    H9D C9B H9E . . 109.5 ?
    Si1B C9B H9F . . 109.5 ?
    H9D C9B H9F . . 109.5 ?
    H9E C9B H9F . . 109.5 ?
    Si2B C10B H10D . . 109.5 ?
    Si2B C10B H10E . . 109.5 ?
    H10D C10B H10E . . 109.5 ?
    Si2B C10B H10F . . 109.5 ?
    H10D C10B H10F . . 109.5 ?
    H10E C10B H10F . . 109.5 ?
    Si2B C11B H11D . . 109.5 ?
    Si2B C11B H11E . . 109.5 ?
    H11D C11B H11E . . 109.5 ?
    Si2B C11B H11F . . 109.5 ?
    H11D C11B H11F . . 109.5 ?
    H11E C11B H11F . . 109.5 ?
    Si2B C12B H12D . . 109.5 ?
    Si2B C12B H12E . . 109.5 ?
    H12D C12B H12E . . 109.5 ?
    Si2B C12B H12F . . 109.5 ?
    H12D C12B H12F . . 109.5 ?
    H12E C12B H12F . . 109.5 ?
    Si3B C13B H13D . . 109.5 ?
    Si3B C13B H13E . . 109.5 ?
    H13D C13B H13E . . 109.5 ?
    Si3B C13B H13F . . 109.5 ?
    H13D C13B H13F . . 109.5 ?
    H13E C13B H13F . . 109.5 ?
    Si3B C14B H14D . . 109.5 ?
    Si3B C14B H14E . . 109.5 ?
    H14D C14B H14E . . 109.5 ?
    Si3B C14B H14F . . 109.5 ?
    H14D C14B H14F . . 109.5 ?
    H14E C14B H14F . . 109.5 ?
    Si3B C15B H15D . . 109.5 ?
    Si3B C15B H15E . . 109.5 ?
    H15D C15B H15E . . 109.5 ?
    Si3B C15B H15F . . 109.5 ?
    H15D C15B H15F . . 109.5 ?
    H15E C15B H15F . . 109.5 ?
    C17B C16B C20B . . 104.1(3) ?
    C17B C16B Ga1B . . 118.3(3) ?
    C20B C16B Ga1B . . 119.5(2) ?
    C17B C16B Fe1B . . 68.46(19) ?
    C20B C16B Fe1B . . 68.75(19) ?
    Ga1B C16B Fe1B . . 88.12(13) ?
    C18B C17B C16B . . 110.1(3) ?
    C18B C17B Fe1B . . 70.5(2) ?
    C16B C17B Fe1B . . 70.00(19) ?
    C18B C17B H17B . . 124.9 ?
    C16B C17B H17B . . 124.9 ?
    Fe1B C17B H17B . . 126.1 ?
    C19B C18B C17B . . 107.8(3) ?
    C19B C18B Fe1B . . 70.5(2) ?
    C17B C18B Fe1B . . 68.6(2) ?
    C19B C18B H18B . . 126.1 ?
    C17B C18B H18B . . 126.1 ?
    Fe1B C18B H18B . . 126.4 ?
    C18B C19B C20B . . 108.1(3) ?
    C18B C19B Fe1B . . 69.5(2) ?
    C20B C19B Fe1B . . 68.7(2) ?
    C18B C19B H19B . . 126.0 ?
    C20B C19B H19B . . 126.0 ?
    Fe1B C19B H19B . . 127.4 ?
    C19B C20B C16B . . 109.9(3) ?
    C19B C20B Fe1B . . 70.8(2) ?
    C16B C20B Fe1B . . 69.5(2) ?
    C19B C20B H20B . . 125.0 ?
    C16B C20B H20B . . 125.0 ?
    Fe1B C20B H20B . . 126.2 ?
    C22B C21B C25B . . 104.4(3) ?
    C22B C21B Ga1B . . 117.2(2) ?
    C25B C21B Ga1B . . 121.1(2) ?
    C22B C21B Fe1B . . 68.79(19) ?
    C25B C21B Fe1B . . 69.13(19) ?
    Ga1B C21B Fe1B . . 88.46(13) ?
    C23B C22B C21B . . 110.7(3) ?
    C23B C22B Fe1B . . 71.7(2) ?
    C21B C22B Fe1B . . 69.8(2) ?
    C23B C22B H22B . . 124.6 ?
    C21B C22B H22B . . 124.6 ?
    Fe1B C22B H22B . . 125.5 ?
    C24B C23B C22B . . 106.8(3) ?
    C24B C23B Fe1B . . 69.7(2) ?
    C22B C23B Fe1B . . 67.8(2) ?
    C24B C23B H23B . . 126.6 ?
    C22B C23B H23B . . 126.6 ?
    Fe1B C23B H23B . . 127.4 ?
    C25B C24B C23B . . 108.3(3) ?
    C25B C24B Fe1B . . 68.52(19) ?
    C23B C24B Fe1B . . 70.3(2) ?
    C25B C24B H24B . . 125.8 ?
    C23B C24B H24B . . 125.8 ?
    Fe1B C24B H24B . . 126.9 ?
    C24B C25B C21B . . 109.8(3) ?
    C24B C25B Fe1B . . 71.1(2) ?
    C21B C25B Fe1B . . 69.42(19) ?
    C24B C25B H25B . . 125.1 ?
    C21B C25B H25B . . 125.1 ?
    Fe1B C25B H25B . . 126.0 ?
loop_
    _geom_torsion_atom_site_label_1
    _geom_torsion_atom_site_label_2
    _geom_torsion_atom_site_label_3
    _geom_torsion_atom_site_label_4
    _geom_torsion_site_symmetry_1
    _geom_torsion_site_symmetry_2
    _geom_torsion_site_symmetry_3
    _geom_torsion_site_symmetry_4
    _geom_torsion
    _geom_torsion_publ_flag
    C17A Fe1A Ga1A C16A . . . . -37.72(18) ?
    C22A Fe1A Ga1A C16A . . . . -144.10(18) ?
    C25A Fe1A Ga1A C16A . . . . 144.67(18) ?
    C20A Fe1A Ga1A C16A . . . . 33.45(18) ?
    C21A Fe1A Ga1A C16A . . . . -178.5(2) ?
    C18A Fe1A Ga1A C16A . . . . -25.5(2) ?
    C23A Fe1A Ga1A C16A . . . . -159.04(18) ?
    C24A Fe1A Ga1A C16A . . . . 157.20(18) ?
    C19A Fe1A Ga1A C16A . . . . 18.08(19) ?
    C17A Fe1A Ga1A C21A . . . . 140.81(18) ?
    C22A Fe1A Ga1A C21A . . . . 34.43(17) ?
    C25A Fe1A Ga1A C21A . . . . -36.80(17) ?
    C16A Fe1A Ga1A C21A . . . . 178.5(2) ?
    C20A Fe1A Ga1A C21A . . . . -148.02(17) ?
    C18A Fe1A Ga1A C21A . . . . 153.07(19) ?
    C23A Fe1A Ga1A C21A . . . . 19.48(17) ?
    C24A Fe1A Ga1A C21A . . . . -24.27(18) ?
    C19A Fe1A Ga1A C21A . . . . -163.40(19) ?
    C17A Fe1A Ga1A C7A . . . . 50.7(2) ?
    C22A Fe1A Ga1A C7A . . . . -55.7(2) ?
    C25A Fe1A Ga1A C7A . . . . -127.0(2) ?
    C16A Fe1A Ga1A C7A . . . . 88.4(2) ?
    C20A Fe1A Ga1A C7A . . . . 121.8(2) ?
    C21A Fe1A Ga1A C7A . . . . -90.2(2) ?
    C18A Fe1A Ga1A C7A . . . . 62.9(2) ?
    C23A Fe1A Ga1A C7A . . . . -70.7(2) ?
    C24A Fe1A Ga1A C7A . . . . -114.4(2) ?
    C19A Fe1A Ga1A C7A . . . . 106.4(2) ?
    C17A Fe1A Ga1A N1A . . . . -131.42(15) ?
    C22A Fe1A Ga1A N1A . . . . 122.20(13) ?
    C25A Fe1A Ga1A N1A . . . . 50.97(13) ?
    C16A Fe1A Ga1A N1A . . . . -93.71(16) ?
    C20A Fe1A Ga1A N1A . . . . -60.25(14) ?
    C21A Fe1A Ga1A N1A . . . . 87.77(16) ?
    C18A Fe1A Ga1A N1A . . . . -119.16(16) ?
    C23A Fe1A Ga1A N1A . . . . 107.26(14) ?
    C24A Fe1A Ga1A N1A . . . . 63.50(14) ?
    C19A Fe1A Ga1A N1A . . . . -75.63(16) ?
    C16A Ga1A N1A C2A . . . . -31.2(3) ?
    C21A Ga1A N1A C2A . . . . 66.7(3) ?
    C7A Ga1A N1A C2A . . . . -162.7(3) ?
    Fe1A Ga1A N1A C2A . . . . 18.3(3) ?
    C16A Ga1A N1A C6A . . . . 151.7(2) ?
    C21A Ga1A N1A C6A . . . . -110.5(2) ?
    C7A Ga1A N1A C6A . . . . 20.1(2) ?
    Fe1A Ga1A N1A C6A . . . . -158.9(2) ?
    C6A N1A C2A C3A . . . . -0.5(5) ?
    Ga1A N1A C2A C3A . . . . -177.5(3) ?
    N1A C2A C3A C4A . . . . 0.9(6) ?
    C2A C3A C4A C5A . . . . -0.4(6) ?
    C3A C4A C5A C6A . . . . -0.4(6) ?
    C2A N1A C6A C5A . . . . -0.4(5) ?
    Ga1A N1A C6A C5A . . . . 177.0(3) ?
    C2A N1A C6A Si1A . . . . -178.9(2) ?
    Ga1A N1A C6A Si1A . . . . -1.5(3) ?
    C4A C5A C6A N1A . . . . 0.8(5) ?
    C4A C5A C6A Si1A . . . . 179.1(3) ?
    C7A Si1A C6A N1A . . . . -20.3(3) ?
    C9A Si1A C6A N1A . . . . 101.4(3) ?
    C8A Si1A C6A N1A . . . . -146.9(3) ?
    C7A Si1A C6A C5A . . . . 161.3(3) ?
    C9A Si1A C6A C5A . . . . -77.0(3) ?
    C8A Si1A C6A C5A . . . . 34.7(4) ?
    C9A Si1A C7A Si3A . . . . 39.3(2) ?
    C8A Si1A C7A Si3A . . . . -89.2(2) ?
    C6A Si1A C7A Si3A . . . . 152.12(17) ?
    C9A Si1A C7A Si2A . . . . 165.97(19) ?
    C8A Si1A C7A Si2A . . . . 37.4(3) ?
    C6A Si1A C7A Si2A . . . . -81.23(18) ?
    C9A Si1A C7A Ga1A . . . . -82.4(2) ?
    C8A Si1A C7A Ga1A . . . . 149.05(18) ?
    C6A Si1A C7A Ga1A . . . . 30.37(18) ?
    C13A Si3A C7A Si1A . . . . 171.91(19) ?
    C15A Si3A C7A Si1A . . . . -67.1(2) ?
    C14A Si3A C7A Si1A . . . . 52.9(2) ?
    C13A Si3A C7A Si2A . . . . 45.9(2) ?
    C15A Si3A C7A Si2A . . . . 166.88(18) ?
    C14A Si3A C7A Si2A . . . . -73.0(2) ?
    C13A Si3A C7A Ga1A . . . . -74.8(2) ?
    C15A Si3A C7A Ga1A . . . . 46.1(2) ?
    C14A Si3A C7A Ga1A . . . . 166.20(18) ?
    C12A Si2A C7A Si1A . . . . 164.59(18) ?
    C11A Si2A C7A Si1A . . . . -74.9(2) ?
    C10A Si2A C7A Si1A . . . . 46.2(2) ?
    C12A Si2A C7A Si3A . . . . -69.2(2) ?
    C11A Si2A C7A Si3A . . . . 51.3(2) ?
    C10A Si2A C7A Si3A . . . . 172.32(19) ?
    C12A Si2A C7A Ga1A . . . . 56.4(2) ?
    C11A Si2A C7A Ga1A . . . . 176.91(18) ?
    C10A Si2A C7A Ga1A . . . . -62.0(2) ?
    C16A Ga1A C7A Si1A . . . . -146.69(15) ?
    C21A Ga1A C7A Si1A . . . . 84.1(2) ?
    N1A Ga1A C7A Si1A . . . . -28.65(15) ?
    Fe1A Ga1A C7A Si1A . . . . 149.43(10) ?
    C16A Ga1A C7A Si3A . . . . 93.6(2) ?
    C21A Ga1A C7A Si3A . . . . -35.7(2) ?
    N1A Ga1A C7A Si3A . . . . -148.37(16) ?
    Fe1A Ga1A C7A Si3A . . . . 29.7(3) ?
    C16A Ga1A C7A Si2A . . . . -30.8(2) ?
    C21A Ga1A C7A Si2A . . . . -160.09(14) ?
    N1A Ga1A C7A Si2A . . . . 87.19(16) ?
    Fe1A Ga1A C7A Si2A . . . . -94.7(2) ?
    C21A Ga1A C16A C20A . . . . -64.9(3) ?
    C7A Ga1A C16A C20A . . . . 153.3(3) ?
    N1A Ga1A C16A C20A . . . . 41.2(3) ?
    Fe1A Ga1A C16A C20A . . . . -63.8(3) ?
    C21A Ga1A C16A C17A . . . . 64.0(3) ?
    C7A Ga1A C16A C17A . . . . -77.8(3) ?
    N1A Ga1A C16A C17A . . . . 170.1(2) ?
    Fe1A Ga1A C16A C17A . . . . 65.1(2) ?
    C21A Ga1A C16A Fe1A . . . . -1.07(14) ?
    C7A Ga1A C16A Fe1A . . . . -142.86(13) ?
    N1A Ga1A C16A Fe1A . . . . 105.01(13) ?
    C17A Fe1A C16A C20A . . . . -115.4(3) ?
    C22A Fe1A C16A C20A . . . . 164.2(2) ?
    C25A Fe1A C16A C20A . . . . 89.7(2) ?
    C21A Fe1A C16A C20A . . . . 127.2(2) ?
    C18A Fe1A C16A C20A . . . . -79.0(2) ?
    C23A Fe1A C16A C20A . . . . 172.6(3) ?
    C24A Fe1A C16A C20A . . . . 78.2(3) ?
    C19A Fe1A C16A C20A . . . . -36.2(2) ?
    Ga1A Fe1A C16A C20A . . . . 126.1(2) ?
    C22A Fe1A C16A C17A . . . . -80.4(2) ?
    C25A Fe1A C16A C17A . . . . -154.9(2) ?
    C20A Fe1A C16A C17A . . . . 115.4(3) ?
    C21A Fe1A C16A C17A . . . . -117.4(2) ?
    C18A Fe1A C16A C17A . . . . 36.5(2) ?
    C23A Fe1A C16A C17A . . . . -72.0(4) ?
    C24A Fe1A C16A C17A . . . . -166.4(3) ?
    C19A Fe1A C16A C17A . . . . 79.2(2) ?
    Ga1A Fe1A C16A C17A . . . . -118.4(2) ?
    C17A Fe1A C16A Ga1A . . . . 118.4(2) ?
    C22A Fe1A C16A Ga1A . . . . 38.06(18) ?
    C25A Fe1A C16A Ga1A . . . . -36.44(17) ?
    C20A Fe1A C16A Ga1A . . . . -126.1(3) ?
    C21A Fe1A C16A Ga1A . . . . 1.06(14) ?
    C18A Fe1A C16A Ga1A . . . . 154.89(19) ?
    C23A Fe1A C16A Ga1A . . . . 46.5(4) ?
    C24A Fe1A C16A Ga1A . . . . -47.9(3) ?
    C19A Fe1A C16A Ga1A . . . . -162.35(19) ?
    C20A C16A C17A C18A . . . . 1.3(4) ?
    Ga1A C16A C17A C18A . . . . -136.2(3) ?
    Fe1A C16A C17A C18A . . . . -59.3(3) ?
    C20A C16A C17A Fe1A . . . . 60.6(2) ?
    Ga1A C16A C17A Fe1A . . . . -76.90(19) ?
    C22A Fe1A C17A C18A . . . . -126.4(3) ?
    C25A Fe1A C17A C18A . . . . 166.6(3) ?
    C16A Fe1A C17A C18A . . . . 121.3(3) ?
    C20A Fe1A C17A C18A . . . . 81.2(3) ?
    C21A Fe1A C17A C18A . . . . -169.0(2) ?
    C23A Fe1A C17A C18A . . . . -90.4(3) ?
    C24A Fe1A C17A C18A . . . . -84.9(6) ?
    C19A Fe1A C17A C18A . . . . 37.3(2) ?
    Ga1A Fe1A C17A C18A . . . . 162.4(3) ?
    C22A Fe1A C17A C16A . . . . 112.3(2) ?
    C25A Fe1A C17A C16A . . . . 45.3(4) ?
    C20A Fe1A C17A C16A . . . . -40.1(2) ?
    C21A Fe1A C17A C16A . . . . 69.8(2) ?
    C18A Fe1A C17A C16A . . . . -121.3(3) ?
    C23A Fe1A C17A C16A . . . . 148.3(2) ?
    C24A Fe1A C17A C16A . . . . 153.8(5) ?
    C19A Fe1A C17A C16A . . . . -83.9(2) ?
    Ga1A Fe1A C17A C16A . . . . 41.17(17) ?
    C16A C17A C18A C19A . . . . -1.2(4) ?
    Fe1A C17A C18A C19A . . . . -60.0(3) ?
    C16A C17A C18A Fe1A . . . . 58.8(3) ?
    C17A Fe1A C18A C19A . . . . 119.1(3) ?
    C22A Fe1A C18A C19A . . . . -172.8(2) ?
    C25A Fe1A C18A C19A . . . . -16.5(9) ?
    C16A Fe1A C18A C19A . . . . 82.0(2) ?
    C20A Fe1A C18A C19A . . . . 37.5(2) ?
    C21A Fe1A C18A C19A . . . . 139.4(3) ?
    C23A Fe1A C18A C19A . . . . -126.5(2) ?
    C24A Fe1A C18A C19A . . . . -82.5(3) ?
    Ga1A Fe1A C18A C19A . . . . 101.0(2) ?
    C22A Fe1A C18A C17A . . . . 68.1(3) ?
    C25A Fe1A C18A C17A . . . . -135.6(8) ?
    C16A Fe1A C18A C17A . . . . -37.2(2) ?
    C20A Fe1A C18A C17A . . . . -81.6(3) ?
    C21A Fe1A C18A C17A . . . . 20.3(4) ?
    C23A Fe1A C18A C17A . . . . 114.4(3) ?
    C24A Fe1A C18A C17A . . . . 158.4(2) ?
    C19A Fe1A C18A C17A . . . . -119.1(3) ?
    Ga1A Fe1A C18A C17A . . . . -18.1(3) ?
    C17A C18A C19A C20A . . . . 0.6(4) ?
    Fe1A C18A C19A C20A . . . . -58.0(2) ?
    C17A C18A C19A Fe1A . . . . 58.6(3) ?
    C17A Fe1A C19A C18A . . . . -38.0(2) ?
    C22A Fe1A C19A C18A . . . . 18.9(6) ?
    C25A Fe1A C19A C18A . . . . 176.1(2) ?
    C16A Fe1A C19A C18A . . . . -82.8(2) ?
    C20A Fe1A C19A C18A . . . . -119.7(3) ?
    C21A Fe1A C19A C18A . . . . -125.7(4) ?
    C23A Fe1A C19A C18A . . . . 79.9(3) ?
    C24A Fe1A C19A C18A . . . . 127.5(2) ?
    Ga1A Fe1A C19A C18A . . . . -96.5(2) ?
    C17A Fe1A C19A C20A . . . . 81.7(2) ?
    C22A Fe1A C19A C20A . . . . 138.6(4) ?
    C25A Fe1A C19A C20A . . . . -64.2(3) ?
    C16A Fe1A C19A C20A . . . . 36.9(2) ?
    C21A Fe1A C19A C20A . . . . -6.0(5) ?
    C18A Fe1A C19A C20A . . . . 119.7(3) ?
    C23A Fe1A C19A C20A . . . . -160.3(2) ?
    C24A Fe1A C19A C20A . . . . -112.8(2) ?
    Ga1A Fe1A C19A C20A . . . . 23.3(3) ?
    C18A C19A C20A C16A . . . . 0.2(4) ?
    Fe1A C19A C20A C16A . . . . -58.2(2) ?
    C18A C19A C20A Fe1A . . . . 58.4(3) ?
    C17A C16A C20A C19A . . . . -0.9(4) ?
    Ga1A C16A C20A C19A . . . . 132.7(3) ?
    Fe1A C16A C20A C19A . . . . 59.1(3) ?
    C17A C16A C20A Fe1A . . . . -60.1(2) ?
    Ga1A C16A C20A Fe1A . . . . 73.5(2) ?
    C17A Fe1A C20A C19A . . . . -81.2(2) ?
    C22A Fe1A C20A C19A . . . . -153.1(3) ?
    C25A Fe1A C20A C19A . . . . 134.0(2) ?
    C16A Fe1A C20A C19A . . . . -121.5(3) ?
    C21A Fe1A C20A C19A . . . . 177.3(2) ?
    C18A Fe1A C20A C19A . . . . -37.0(2) ?
    C23A Fe1A C20A C19A . . . . 71.5(6) ?
    C24A Fe1A C20A C19A . . . . 94.4(3) ?
    Ga1A Fe1A C20A C19A . . . . -158.1(2) ?
    C17A Fe1A C20A C16A . . . . 40.3(2) ?
    C22A Fe1A C20A C16A . . . . -31.6(4) ?
    C25A Fe1A C20A C16A . . . . -104.5(2) ?
    C21A Fe1A C20A C16A . . . . -61.3(2) ?
    C18A Fe1A C20A C16A . . . . 84.4(2) ?
    C23A Fe1A C20A C16A . . . . -167.1(5) ?
    C24A Fe1A C20A C16A . . . . -144.1(2) ?
    C19A Fe1A C20A C16A . . . . 121.5(3) ?
    Ga1A Fe1A C20A C16A . . . . -36.58(18) ?
    C16A Ga1A C21A C25A . . . . 65.7(3) ?
    C7A Ga1A C21A C25A . . . . -152.9(2) ?
    N1A Ga1A C21A C25A . . . . -44.2(3) ?
    Fe1A Ga1A C21A C25A . . . . 64.6(2) ?
    C16A Ga1A C21A C22A . . . . -62.0(3) ?
    C7A Ga1A C21A C22A . . . . 79.5(3) ?
    N1A Ga1A C21A C22A . . . . -171.9(2) ?
    Fe1A Ga1A C21A C22A . . . . -63.1(2) ?
    C16A Ga1A C21A Fe1A . . . . 1.07(14) ?
    C7A Ga1A C21A Fe1A . . . . 142.53(13) ?
    N1A Ga1A C21A Fe1A . . . . -108.82(12) ?
    C17A Fe1A C21A C25A . . . . -159.6(2) ?
    C22A Fe1A C21A C25A . . . . 115.3(3) ?
    C16A Fe1A C21A C25A . . . . -121.0(2) ?
    C20A Fe1A C21A C25A . . . . -85.5(2) ?
    C18A Fe1A C21A C25A . . . . -173.4(3) ?
    C23A Fe1A C21A C25A . . . . 79.0(2) ?
    C24A Fe1A C21A C25A . . . . 36.2(2) ?
    C19A Fe1A C21A C25A . . . . -81.3(4) ?
    Ga1A Fe1A C21A C25A . . . . -119.9(2) ?
    C17A Fe1A C21A C22A . . . . 85.1(2) ?
    C25A Fe1A C21A C22A . . . . -115.3(3) ?
    C16A Fe1A C21A C22A . . . . 123.7(2) ?
    C20A Fe1A C21A C22A . . . . 159.2(2) ?
    C18A Fe1A C21A C22A . . . . 71.2(4) ?
    C23A Fe1A C21A C22A . . . . -36.3(2) ?
    C24A Fe1A C21A C22A . . . . -79.1(2) ?
    C19A Fe1A C21A C22A . . . . 163.4(3) ?
    Ga1A Fe1A C21A C22A . . . . 124.7(2) ?
    C17A Fe1A C21A Ga1A . . . . -39.65(17) ?
    C22A Fe1A C21A Ga1A . . . . -124.7(2) ?
    C25A Fe1A C21A Ga1A . . . . 119.9(2) ?
    C16A Fe1A C21A Ga1A . . . . -1.06(14) ?
    C20A Fe1A C21A Ga1A . . . . 34.42(18) ?
    C18A Fe1A C21A Ga1A . . . . -53.5(3) ?
    C23A Fe1A C21A Ga1A . . . . -161.04(17) ?
    C24A Fe1A C21A Ga1A . . . . 156.17(17) ?
    C19A Fe1A C21A Ga1A . . . . 38.7(4) ?
    C25A C21A C22A C23A . . . . -0.7(4) ?
    Ga1A C21A C22A C23A . . . . 132.6(3) ?
    Fe1A C21A C22A C23A . . . . 59.3(2) ?
    C25A C21A C22A Fe1A . . . . -60.0(2) ?
    Ga1A C21A C22A Fe1A . . . . 73.3(2) ?
    C17A Fe1A C22A C23A . . . . 132.3(2) ?
    C25A Fe1A C22A C23A . . . . -81.2(2) ?
    C16A Fe1A C22A C23A . . . . 174.2(2) ?
    C20A Fe1A C22A C23A . . . . -163.7(3) ?
    C21A Fe1A C22A C23A . . . . -121.3(3) ?
    C18A Fe1A C22A C23A . . . . 94.2(2) ?
    C24A Fe1A C22A C23A . . . . -37.1(2) ?
    C19A Fe1A C22A C23A . . . . 80.0(5) ?
    Ga1A Fe1A C22A C23A . . . . -158.7(2) ?
    C17A Fe1A C22A C21A . . . . -106.3(2) ?
    C25A Fe1A C22A C21A . . . . 40.13(19) ?
    C16A Fe1A C22A C21A . . . . -64.5(2) ?
    C20A Fe1A C22A C21A . . . . -42.4(4) ?
    C18A Fe1A C22A C21A . . . . -144.5(2) ?
    C23A Fe1A C22A C21A . . . . 121.3(3) ?
    C24A Fe1A C22A C21A . . . . 84.3(2) ?
    C19A Fe1A C22A C21A . . . . -158.6(4) ?
    Ga1A Fe1A C22A C21A . . . . -37.43(17) ?
    C21A C22A C23A C24A . . . . 0.4(4) ?
    Fe1A C22A C23A C24A . . . . 59.1(2) ?
    C21A C22A C23A Fe1A . . . . -58.7(2) ?
    C17A Fe1A C23A C24A . . . . 177.8(2) ?
    C22A Fe1A C23A C24A . . . . -119.8(3) ?
    C25A Fe1A C23A C24A . . . . -38.0(2) ?
    C16A Fe1A C23A C24A . . . . -131.7(3) ?
    C20A Fe1A C23A C24A . . . . 29.2(6) ?
    C21A Fe1A C23A C24A . . . . -82.5(2) ?
    C18A Fe1A C23A C24A . . . . 131.2(2) ?
    C19A Fe1A C23A C24A . . . . 86.4(3) ?
    Ga1A Fe1A C23A C24A . . . . -97.2(2) ?
    C17A Fe1A C23A C22A . . . . -62.4(3) ?
    C25A Fe1A C23A C22A . . . . 81.8(2) ?
    C16A Fe1A C23A C22A . . . . -11.9(4) ?
    C20A Fe1A C23A C22A . . . . 149.0(5) ?
    C21A Fe1A C23A C22A . . . . 37.3(2) ?
    C18A Fe1A C23A C22A . . . . -109.0(2) ?
    C24A Fe1A C23A C22A . . . . 119.8(3) ?
    C19A Fe1A C23A C22A . . . . -153.9(2) ?
    Ga1A Fe1A C23A C22A . . . . 22.5(2) ?
    C22A C23A C24A C25A . . . . 0.2(4) ?
    Fe1A C23A C24A C25A . . . . 58.4(2) ?
    C22A C23A C24A Fe1A . . . . -58.2(2) ?
    C17A Fe1A C24A C23A . . . . -6.9(6) ?
    C22A Fe1A C24A C23A . . . . 37.5(2) ?
    C25A Fe1A C24A C23A . . . . 119.1(3) ?
    C16A Fe1A C24A C23A . . . . 135.6(3) ?
    C20A Fe1A C24A C23A . . . . -170.9(2) ?
    C21A Fe1A C24A C23A . . . . 82.4(2) ?
    C18A Fe1A C24A C23A . . . . -75.9(3) ?
    C19A Fe1A C24A C23A . . . . -122.9(2) ?
    Ga1A Fe1A C24A C23A . . . . 100.6(2) ?
    C17A Fe1A C24A C25A . . . . -126.1(5) ?
    C22A Fe1A C24A C25A . . . . -81.6(2) ?
    C16A Fe1A C24A C25A . . . . 16.5(4) ?
    C20A Fe1A C24A C25A . . . . 69.9(2) ?
    C21A Fe1A C24A C25A . . . . -36.8(2) ?
    C18A Fe1A C24A C25A . . . . 165.0(2) ?
    C23A Fe1A C24A C25A . . . . -119.1(3) ?
    C19A Fe1A C24A C25A . . . . 118.0(2) ?
    Ga1A Fe1A C24A C25A . . . . -18.5(2) ?
    C23A C24A C25A C21A . . . . -0.7(4) ?
    Fe1A C24A C25A C21A . . . . 58.6(2) ?
    C23A C24A C25A Fe1A . . . . -59.3(2) ?
    C22A C21A C25A C24A . . . . 0.9(4) ?
    Ga1A C21A C25A C24A . . . . -134.9(3) ?
    Fe1A C21A C25A C24A . . . . -59.0(2) ?
    C22A C21A C25A Fe1A . . . . 59.9(2) ?
    Ga1A C21A C25A Fe1A . . . . -75.82(19) ?
    C17A Fe1A C25A C24A . . . . 158.0(3) ?
    C22A Fe1A C25A C24A . . . . 81.3(2) ?
    C16A Fe1A C25A C24A . . . . -171.6(2) ?
    C20A Fe1A C25A C24A . . . . -128.2(2) ?
    C21A Fe1A C25A C24A . . . . 121.7(3) ?
    C18A Fe1A C25A C24A . . . . -77.1(9) ?
    C23A Fe1A C25A C24A . . . . 37.4(2) ?
    C19A Fe1A C25A C24A . . . . -90.8(3) ?
    Ga1A Fe1A C25A C24A . . . . 162.1(2) ?
    C17A Fe1A C25A C21A . . . . 36.3(4) ?
    C22A Fe1A C25A C21A . . . . -40.4(2) ?
    C16A Fe1A C25A C21A . . . . 66.7(2) ?
    C20A Fe1A C25A C21A . . . . 110.0(2) ?
    C18A Fe1A C25A C21A . . . . 161.2(8) ?
    C23A Fe1A C25A C21A . . . . -84.4(2) ?
    C24A Fe1A C25A C21A . . . . -121.7(3) ?
    C19A Fe1A C25A C21A . . . . 147.5(2) ?
    Ga1A Fe1A C25A C21A . . . . 40.39(17) ?
    C22B Fe1B Ga1B C21B . . . . 36.71(17) ?
    C17B Fe1B Ga1B C21B . . . . 142.58(18) ?
    C25B Fe1B Ga1B C21B . . . . -34.49(17) ?
    C20B Fe1B Ga1B C21B . . . . -145.95(17) ?
    C16B Fe1B Ga1B C21B . . . . 178.6(2) ?
    C18B Fe1B Ga1B C21B . . . . 156.29(19) ?
    C19B Fe1B Ga1B C21B . . . . -160.19(18) ?
    C24B Fe1B Ga1B C21B . . . . -19.52(18) ?
    C23B Fe1B Ga1B C21B . . . . 23.85(18) ?
    C22B Fe1B Ga1B C16B . . . . -141.88(18) ?
    C17B Fe1B Ga1B C16B . . . . -36.02(18) ?
    C25B Fe1B Ga1B C16B . . . . 146.91(17) ?
    C20B Fe1B Ga1B C16B . . . . 35.46(17) ?
    C21B Fe1B Ga1B C16B . . . . -178.6(2) ?
    C18B Fe1B Ga1B C16B . . . . -22.30(19) ?
    C19B Fe1B Ga1B C16B . . . . 21.22(18) ?
    C24B Fe1B Ga1B C16B . . . . 161.89(18) ?
    C23B Fe1B Ga1B C16B . . . . -154.74(18) ?
    C22B Fe1B Ga1B C7B . . . . -47.1(2) ?
    C17B Fe1B Ga1B C7B . . . . 58.8(2) ?
    C25B Fe1B Ga1B C7B . . . . -118.3(2) ?
    C20B Fe1B Ga1B C7B . . . . 130.3(2) ?
    C21B Fe1B Ga1B C7B . . . . -83.8(2) ?
    C16B Fe1B Ga1B C7B . . . . 94.8(2) ?
    C18B Fe1B Ga1B C7B . . . . 72.5(2) ?
    C19B Fe1B Ga1B C7B . . . . 116.0(2) ?
    C24B Fe1B Ga1B C7B . . . . -103.3(2) ?
    C23B Fe1B Ga1B C7B . . . . -59.9(2) ?
    C22B Fe1B Ga1B N1b . . . . 131.36(14) ?
    C17B Fe1B Ga1B N1b . . . . -122.77(15) ?
    C25B Fe1B Ga1B N1b . . . . 60.16(14) ?
    C20B Fe1B Ga1B N1b . . . . -51.29(14) ?
    C21B Fe1B Ga1B N1b . . . . 94.65(16) ?
    C16B Fe1B Ga1B N1b . . . . -86.75(16) ?
    C18B Fe1B Ga1B N1b . . . . -109.05(16) ?
    C19B Fe1B Ga1B N1b . . . . -65.53(14) ?
    C24B Fe1B Ga1B N1b . . . . 75.14(14) ?
    C23B Fe1B Ga1B N1b . . . . 118.51(14) ?
    C21B Ga1B N1b C2B . . . . 39.6(3) ?
    C16B Ga1B N1b C2B . . . . -57.8(3) ?
    C7B Ga1B N1b C2B . . . . 169.3(3) ?
    Fe1B Ga1B N1b C2B . . . . -9.8(3) ?
    C21B Ga1B N1b C6B . . . . -142.0(2) ?
    C16B Ga1B N1b C6B . . . . 120.6(2) ?
    C7B Ga1B N1b C6B . . . . -12.3(3) ?
    Fe1B Ga1B N1b C6B . . . . 168.5(2) ?
    C6B N1b C2B C3B . . . . -1.0(5) ?
    Ga1B N1b C2B C3B . . . . 177.3(3) ?
    N1b C2B C3B C4B . . . . 0.6(6) ?
    C2B C3B C4B C5B . . . . 0.3(6) ?
    C3B C4B C5B C6B . . . . -0.8(6) ?
    C2B N1b C6B C5B . . . . 0.5(5) ?
    Ga1B N1b C6B C5B . . . . -177.9(3) ?
    C2B N1b C6B Si1B . . . . 176.4(3) ?
    Ga1B N1b C6B Si1B . . . . -2.0(3) ?
    C4B C5B C6B N1b . . . . 0.4(6) ?
    C4B C5B C6B Si1B . . . . -175.1(3) ?
    C7B Si1B C6B N1b . . . . 17.3(3) ?
    C8B Si1B C6B N1b . . . . -104.9(3) ?
    C9B Si1B C6B N1b . . . . 144.9(3) ?
    C7B Si1B C6B C5B . . . . -167.1(3) ?
    C8B Si1B C6B C5B . . . . 70.7(4) ?
    C9B Si1B C6B C5B . . . . -39.5(4) ?
    C8B Si1B C7B Si2B . . . . -27.6(3) ?
    C9B Si1B C7B Si2B . . . . 98.2(3) ?
    C6B Si1B C7B Si2B . . . . -141.67(18) ?
    C8B Si1B C7B Si3B . . . . -156.77(18) ?
    C9B Si1B C7B Si3B . . . . -31.0(3) ?
    C6B Si1B C7B Si3B . . . . 89.12(19) ?
    C8B Si1B C7B Ga1B . . . . 91.4(2) ?
    C9B Si1B C7B Ga1B . . . . -142.8(2) ?
    C6B Si1B C7B Ga1B . . . . -22.67(19) ?
    C10B Si2B C7B Si1B . . . . 65.3(2) ?
    C12B Si2B C7B Si1B . . . . -174.6(2) ?
    C11B Si2B C7B Si1B . . . . -55.4(3) ?
    C10B Si2B C7B Si3B . . . . -167.81(19) ?
    C12B Si2B C7B Si3B . . . . -47.7(2) ?
    C11B Si2B C7B Si3B . . . . 71.5(2) ?
    C10B Si2B C7B Ga1B . . . . -48.6(2) ?
    C12B Si2B C7B Ga1B . . . . 71.5(2) ?
    C11B Si2B C7B Ga1B . . . . -169.30(19) ?
    C13B Si3B C7B Si1B . . . . -169.17(17) ?
    C15B Si3B C7B Si1B . . . . -51.3(2) ?
    C14B Si3B C7B Si1B . . . . 70.3(2) ?
    C13B Si3B C7B Si2B . . . . 62.5(2) ?
    C15B Si3B C7B Si2B . . . . -179.59(19) ?
    C14B Si3B C7B Si2B . . . . -58.0(2) ?
    C13B Si3B C7B Ga1B . . . . -59.6(2) ?
    C15B Si3B C7B Ga1B . . . . 58.3(2) ?
    C14B Si3B C7B Ga1B . . . . 179.93(17) ?
    C21B Ga1B C7B Si1B . . . . 139.57(15) ?
    C16B Ga1B C7B Si1B . . . . -93.8(2) ?
    N1b Ga1B C7B Si1B . . . . 20.43(16) ?
    Fe1B Ga1B C7B Si1B . . . . -161.02(8) ?
    C21B Ga1B C7B Si2B . . . . -99.99(19) ?
    C16B Ga1B C7B Si2B . . . . 26.7(3) ?
    N1b Ga1B C7B Si2B . . . . 140.88(16) ?
    Fe1B Ga1B C7B Si2B . . . . -40.6(3) ?
    C21B Ga1B C7B Si3B . . . . 24.5(2) ?
    C16B Ga1B C7B Si3B . . . . 151.13(15) ?
    N1b Ga1B C7B Si3B . . . . -94.67(16) ?
    Fe1B Ga1B C7B Si3B . . . . 83.9(2) ?
    C21B Ga1B C16B C17B . . . . 63.2(3) ?
    C7B Ga1B C16B C17B . . . . -75.0(3) ?
    N1b Ga1B C16B C17B . . . . 173.8(2) ?
    Fe1B Ga1B C16B C17B . . . . 64.2(2) ?
    C21B Ga1B C16B C20B . . . . -65.2(3) ?
    C7B Ga1B C16B C20B . . . . 156.6(2) ?
    N1b Ga1B C16B C20B . . . . 45.3(3) ?
    Fe1B Ga1B C16B C20B . . . . -64.2(2) ?
    C21B Ga1B C16B Fe1B . . . . -1.01(14) ?
    C7B Ga1B C16B Fe1B . . . . -139.20(14) ?
    N1b Ga1B C16B Fe1B . . . . 109.53(12) ?
    C22B Fe1B C16B C17B . . . . -82.7(2) ?
    C25B Fe1B C16B C17B . . . . -156.6(2) ?
    C20B Fe1B C16B C17B . . . . 115.7(3) ?
    C21B Fe1B C16B C17B . . . . -120.5(2) ?
    C18B Fe1B C16B C17B . . . . 36.6(2) ?
    C19B Fe1B C16B C17B . . . . 79.3(2) ?
    C24B Fe1B C16B C17B . . . . -161.8(3) ?
    C23B Fe1B C16B C17B . . . . -70.7(3) ?
    Ga1B Fe1B C16B C17B . . . . -121.5(2) ?
    C22B Fe1B C16B C20B . . . . 161.6(2) ?
    C17B Fe1B C16B C20B . . . . -115.7(3) ?
    C25B Fe1B C16B C20B . . . . 87.7(2) ?
    C21B Fe1B C16B C20B . . . . 123.8(2) ?
    C18B Fe1B C16B C20B . . . . -79.1(2) ?
    C19B Fe1B C16B C20B . . . . -36.4(2) ?
    C24B Fe1B C16B C20B . . . . 82.5(4) ?
    C23B Fe1B C16B C20B . . . . 173.6(3) ?
    Ga1B Fe1B C16B C20B . . . . 122.8(2) ?
    C22B Fe1B C16B Ga1B . . . . 38.86(17) ?
    C17B Fe1B C16B Ga1B . . . . 121.5(2) ?
    C25B Fe1B C16B Ga1B . . . . -35.08(17) ?
    C20B Fe1B C16B Ga1B . . . . -122.8(2) ?
    C21B Fe1B C16B Ga1B . . . . 1.00(14) ?
    C18B Fe1B C16B Ga1B . . . . 158.12(18) ?
    C19B Fe1B C16B Ga1B . . . . -159.16(17) ?
    C24B Fe1B C16B Ga1B . . . . -40.3(4) ?
    C23B Fe1B C16B Ga1B . . . . 50.9(3) ?
    C20B C16B C17B C18B . . . . 0.7(4) ?
    Ga1B C16B C17B C18B . . . . -134.6(3) ?
    Fe1B C16B C17B C18B . . . . -59.2(3) ?
    C20B C16B C17B Fe1B . . . . 60.0(2) ?
    Ga1B C16B C17B Fe1B . . . . -75.4(2) ?
    C22B Fe1B C17B C18B . . . . -130.3(2) ?
    C25B Fe1B C17B C18B . . . . 166.0(3) ?
    C20B Fe1B C17B C18B . . . . 81.0(3) ?
    C21B Fe1B C17B C18B . . . . -171.9(2) ?
    C16B Fe1B C17B C18B . . . . 121.1(3) ?
    C19B Fe1B C17B C18B . . . . 37.2(2) ?
    C24B Fe1B C17B C18B . . . . -85.3(5) ?
    C23B Fe1B C17B C18B . . . . -93.6(3) ?
    Ga1B Fe1B C17B C18B . . . . 160.5(2) ?
    C22B Fe1B C17B C16B . . . . 108.5(2) ?
    C25B Fe1B C17B C16B . . . . 44.8(4) ?
    C20B Fe1B C17B C16B . . . . -40.1(2) ?
    C21B Fe1B C17B C16B . . . . 67.0(2) ?
    C18B Fe1B C17B C16B . . . . -121.1(3) ?
    C19B Fe1B C17B C16B . . . . -83.9(2) ?
    C24B Fe1B C17B C16B . . . . 153.6(4) ?
    C23B Fe1B C17B C16B . . . . 145.3(2) ?
    Ga1B Fe1B C17B C16B . . . . 39.34(18) ?
    C16B C17B C18B C19B . . . . -0.8(4) ?
    Fe1B C17B C18B C19B . . . . -59.8(3) ?
    C16B C17B C18B Fe1B . . . . 58.9(3) ?
    C22B Fe1B C18B C19B . . . . -177.0(2) ?
    C17B Fe1B C18B C19B . . . . 119.2(3) ?
    C25B Fe1B C18B C19B . . . . -26.1(8) ?
    C20B Fe1B C18B C19B . . . . 37.3(2) ?
    C21B Fe1B C18B C19B . . . . 134.9(3) ?
    C16B Fe1B C18B C19B . . . . 82.1(2) ?
    C24B Fe1B C18B C19B . . . . -86.6(3) ?
    C23B Fe1B C18B C19B . . . . -130.8(2) ?
    Ga1B Fe1B C18B C19B . . . . 98.8(2) ?
    C22B Fe1B C18B C17B . . . . 63.8(3) ?
    C25B Fe1B C18B C17B . . . . -145.3(6) ?
    C20B Fe1B C18B C17B . . . . -81.9(2) ?
    C21B Fe1B C18B C17B . . . . 15.6(4) ?
    C16B Fe1B C18B C17B . . . . -37.2(2) ?
    C19B Fe1B C18B C17B . . . . -119.2(3) ?
    C24B Fe1B C18B C17B . . . . 154.2(2) ?
    C23B Fe1B C18B C17B . . . . 110.0(2) ?
    Ga1B Fe1B C18B C17B . . . . -20.4(3) ?
    C17B C18B C19B C20B . . . . 0.6(4) ?
    Fe1B C18B C19B C20B . . . . -58.0(2) ?
    C17B C18B C19B Fe1B . . . . 58.6(3) ?
    C22B Fe1B C19B C18B . . . . 8.7(6) ?
    C17B Fe1B C19B C18B . . . . -38.0(2) ?
    C25B Fe1B C19B C18B . . . . 172.9(2) ?
    C20B Fe1B C19B C18B . . . . -120.1(3) ?
    C21B Fe1B C19B C18B . . . . -130.7(3) ?
    C16B Fe1B C19B C18B . . . . -82.6(2) ?
    C24B Fe1B C19B C18B . . . . 124.2(2) ?
    C23B Fe1B C19B C18B . . . . 76.0(3) ?
    Ga1B Fe1B C19B C18B . . . . -98.6(2) ?
    C22B Fe1B C19B C20B . . . . 128.8(5) ?
    C17B Fe1B C19B C20B . . . . 82.0(2) ?
    C25B Fe1B C19B C20B . . . . -67.0(3) ?
    C21B Fe1B C19B C20B . . . . -10.6(4) ?
    C16B Fe1B C19B C20B . . . . 37.4(2) ?
    C18B Fe1B C19B C20B . . . . 120.1(3) ?
    C24B Fe1B C19B C20B . . . . -115.7(2) ?
    C23B Fe1B C19B C20B . . . . -163.9(2) ?
    Ga1B Fe1B C19B C20B . . . . 21.4(2) ?
    C18B C19B C20B C16B . . . . -0.1(4) ?
    Fe1B C19B C20B C16B . . . . -58.7(2) ?
    C18B C19B C20B Fe1B . . . . 58.5(3) ?
    C17B C16B C20B C19B . . . . -0.4(4) ?
    Ga1B C16B C20B C19B . . . . 134.3(3) ?
    Fe1B C16B C20B C19B . . . . 59.4(2) ?
    C17B C16B C20B Fe1B . . . . -59.8(2) ?
    Ga1B C16B C20B Fe1B . . . . 74.9(2) ?
    C22B Fe1B C20B C19B . . . . -154.8(3) ?
    C17B Fe1B C20B C19B . . . . -81.0(2) ?
    C25B Fe1B C20B C19B . . . . 131.3(2) ?
    C21B Fe1B C20B C19B . . . . 174.8(2) ?
    C16B Fe1B C20B C19B . . . . -121.0(3) ?
    C18B Fe1B C20B C19B . . . . -36.9(2) ?
    C24B Fe1B C20B C19B . . . . 93.5(2) ?
    C23B Fe1B C20B C19B . . . . 75.4(8) ?
    Ga1B Fe1B C20B C19B . . . . -159.6(2) ?
    C22B Fe1B C20B C16B . . . . -33.8(4) ?
    C17B Fe1B C20B C16B . . . . 40.0(2) ?
    C25B Fe1B C20B C16B . . . . -107.7(2) ?
    C21B Fe1B C20B C16B . . . . -64.2(2) ?
    C18B Fe1B C20B C16B . . . . 84.1(2) ?
    C19B Fe1B C20B C16B . . . . 121.0(3) ?
    C24B Fe1B C20B C16B . . . . -145.5(2) ?
    C23B Fe1B C20B C16B . . . . -163.6(7) ?
    Ga1B Fe1B C20B C16B . . . . -38.55(17) ?
    C16B Ga1B C21B C22B . . . . -64.1(3) ?
    C7B Ga1B C21B C22B . . . . 77.1(3) ?
    N1b Ga1B C21B C22B . . . . -169.6(2) ?
    Fe1B Ga1B C21B C22B . . . . -65.1(2) ?
    C16B Ga1B C21B C25B . . . . 65.4(3) ?
    C7B Ga1B C21B C25B . . . . -153.4(3) ?
    N1b Ga1B C21B C25B . . . . -40.1(3) ?
    Fe1B Ga1B C21B C25B . . . . 64.4(2) ?
    C16B Ga1B C21B Fe1B . . . . 1.02(14) ?
    C7B Ga1B C21B Fe1B . . . . 142.22(13) ?
    N1b Ga1B C21B Fe1B . . . . -104.47(12) ?
    C17B Fe1B C21B C22B . . . . 81.4(2) ?
    C25B Fe1B C21B C22B . . . . -115.7(3) ?
    C20B Fe1B C21B C22B . . . . 155.9(2) ?
    C16B Fe1B C21B C22B . . . . 119.1(2) ?
    C18B Fe1B C21B C22B . . . . 70.6(4) ?
    C19B Fe1B C21B C22B . . . . 163.3(3) ?
    C24B Fe1B C21B C22B . . . . -79.2(2) ?
    C23B Fe1B C21B C22B . . . . -36.3(2) ?
    Ga1B Fe1B C21B C22B . . . . 120.1(2) ?
    C22B Fe1B C21B C25B . . . . 115.7(3) ?
    C17B Fe1B C21B C25B . . . . -162.9(2) ?
    C20B Fe1B C21B C25B . . . . -88.5(2) ?
    C16B Fe1B C21B C25B . . . . -125.3(2) ?
    C18B Fe1B C21B C25B . . . . -173.8(3) ?
    C19B Fe1B C21B C25B . . . . -81.0(3) ?
    C24B Fe1B C21B C25B . . . . 36.5(2) ?
    C23B Fe1B C21B C25B . . . . 79.3(2) ?
    Ga1B Fe1B C21B C25B . . . . -124.3(2) ?
    C22B Fe1B C21B Ga1B . . . . -120.1(2) ?
    C17B Fe1B C21B Ga1B . . . . -38.62(18) ?
    C25B Fe1B C21B Ga1B . . . . 124.3(2) ?
    C20B Fe1B C21B Ga1B . . . . 35.82(17) ?
    C16B Fe1B C21B Ga1B . . . . -1.01(14) ?
    C18B Fe1B C21B Ga1B . . . . -49.5(4) ?
    C19B Fe1B C21B Ga1B . . . . 43.3(3) ?
    C24B Fe1B C21B Ga1B . . . . 160.77(17) ?
    C23B Fe1B C21B Ga1B . . . . -156.39(17) ?
    C25B C21B C22B C23B . . . . -0.2(4) ?
    Ga1B C21B C22B C23B . . . . 136.8(3) ?
    Fe1B C21B C22B C23B . . . . 60.2(3) ?
    C25B C21B C22B Fe1B . . . . -60.4(2) ?
    Ga1B C21B C22B Fe1B . . . . 76.6(2) ?
    C17B Fe1B C22B C23B . . . . 128.7(2) ?
    C25B Fe1B C22B C23B . . . . -81.3(2) ?
    C20B Fe1B C22B C23B . . . . -166.3(3) ?
    C21B Fe1B C22B C23B . . . . -121.3(3) ?
    C16B Fe1B C22B C23B . . . . 170.6(2) ?
    C18B Fe1B C22B C23B . . . . 92.1(2) ?
    C19B Fe1B C22B C23B . . . . 85.4(5) ?
    C24B Fe1B C22B C23B . . . . -37.5(2) ?
    Ga1B Fe1B C22B C23B . . . . -161.5(2) ?
    C17B Fe1B C22B C21B . . . . -110.0(2) ?
    C25B Fe1B C22B C21B . . . . 40.01(19) ?
    C20B Fe1B C22B C21B . . . . -45.0(3) ?
    C16B Fe1B C22B C21B . . . . -68.1(2) ?
    C18B Fe1B C22B C21B . . . . -146.6(2) ?
    C19B Fe1B C22B C21B . . . . -153.3(4) ?
    C24B Fe1B C22B C21B . . . . 83.8(2) ?
    C23B Fe1B C22B C21B . . . . 121.3(3) ?
    Ga1B Fe1B C22B C21B . . . . -40.19(17) ?
    C21B C22B C23B C24B . . . . 0.0(4) ?
    Fe1B C22B C23B C24B . . . . 59.1(3) ?
    C21B C22B C23B Fe1B . . . . -59.1(2) ?
    C22B Fe1B C23B C24B . . . . -118.9(3) ?
    C17B Fe1B C23B C24B . . . . 176.0(2) ?
    C25B Fe1B C23B C24B . . . . -37.3(2) ?
    C20B Fe1B C23B C24B . . . . 22.1(8) ?
    C21B Fe1B C23B C24B . . . . -81.8(2) ?
    C16B Fe1B C23B C24B . . . . -136.4(3) ?
    C18B Fe1B C23B C24B . . . . 129.5(2) ?
    C19B Fe1B C23B C24B . . . . 85.6(3) ?
    Ga1B Fe1B C23B C24B . . . . -99.75(19) ?
    C17B Fe1B C23B C22B . . . . -65.1(3) ?
    C25B Fe1B C23B C22B . . . . 81.6(2) ?
    C20B Fe1B C23B C22B . . . . 140.9(7) ?
    C21B Fe1B C23B C22B . . . . 37.1(2) ?
    C16B Fe1B C23B C22B . . . . -17.5(4) ?
    C18B Fe1B C23B C22B . . . . -111.7(2) ?
    C19B Fe1B C23B C22B . . . . -155.6(2) ?
    C24B Fe1B C23B C22B . . . . 118.9(3) ?
    Ga1B Fe1B C23B C22B . . . . 19.1(2) ?
    C22B C23B C24B C25B . . . . 0.2(4) ?
    Fe1B C23B C24B C25B . . . . 58.1(2) ?
    C22B C23B C24B Fe1B . . . . -57.9(2) ?
    C22B Fe1B C24B C25B . . . . -82.0(2) ?
    C17B Fe1B C24B C25B . . . . -130.9(4) ?
    C20B Fe1B C24B C25B . . . . 65.6(3) ?
    C21B Fe1B C24B C25B . . . . -37.4(2) ?
    C16B Fe1B C24B C25B . . . . 7.4(4) ?
    C18B Fe1B C24B C25B . . . . 162.8(2) ?
    C19B Fe1B C24B C25B . . . . 114.5(2) ?
    C23B Fe1B C24B C25B . . . . -120.0(3) ?
    Ga1B Fe1B C24B C25B . . . . -22.7(2) ?
    C22B Fe1B C24B C23B . . . . 38.0(2) ?
    C17B Fe1B C24B C23B . . . . -10.9(6) ?
    C25B Fe1B C24B C23B . . . . 120.0(3) ?
    C20B Fe1B C24B C23B . . . . -174.4(2) ?
    C21B Fe1B C24B C23B . . . . 82.6(2) ?
    C16B Fe1B C24B C23B . . . . 127.4(3) ?
    C18B Fe1B C24B C23B . . . . -77.2(3) ?
    C19B Fe1B C24B C23B . . . . -125.5(2) ?
    Ga1B Fe1B C24B C23B . . . . 97.3(2) ?
    C23B C24B C25B C21B . . . . -0.4(4) ?
    Fe1B C24B C25B C21B . . . . 58.8(2) ?
    C23B C24B C25B Fe1B . . . . -59.2(3) ?
    C22B C21B C25B C24B . . . . 0.4(4) ?
    Ga1B C21B C25B C24B . . . . -134.5(3) ?
    Fe1B C21B C25B C24B . . . . -59.8(2) ?
    C22B C21B C25B Fe1B . . . . 60.2(2) ?
    Ga1B C21B C25B Fe1B . . . . -74.7(2) ?
    C22B Fe1B C25B C24B . . . . 80.8(2) ?
    C17B Fe1B C25B C24B . . . . 152.9(3) ?
    C20B Fe1B C25B C24B . . . . -132.7(2) ?
    C21B Fe1B C25B C24B . . . . 120.8(3) ?
    C16B Fe1B C25B C24B . . . . -176.4(2) ?
    C18B Fe1B C25B C24B . . . . -73.2(7) ?
    C19B Fe1B C25B C24B . . . . -94.3(3) ?
    C23B Fe1B C25B C24B . . . . 36.9(2) ?
    Ga1B Fe1B C25B C24B . . . . 158.4(2) ?
    C22B Fe1B C25B C21B . . . . -40.0(2) ?
    C17B Fe1B C25B C21B . . . . 32.2(4) ?
    C20B Fe1B C25B C21B . . . . 106.5(2) ?
    C16B Fe1B C25B C21B . . . . 62.8(2) ?
    C18B Fe1B C25B C21B . . . . 166.0(6) ?
    C19B Fe1B C25B C21B . . . . 144.9(2) ?
    C24B Fe1B C25B C21B . . . . -120.8(3) ?
    C23B Fe1B C25B C21B . . . . -83.8(2) ?
    Ga1B Fe1B C25B C21B . . . . 37.64(17) ?
data_global
_journal_date_recd_electronic     2008-02-20
_journal_date_accepted     2008-02-26
_journal_name_full     'Acta Crystallographica, Section E'
_journal_year     2008
_journal_volume     64
_journal_issue      4
_journal_page_first     m517
_journal_page_last     m517
_journal_paper_category     QM
_journal_coeditor_code     OM2215
_publ_contact_author_name     'Jens M\"uller'
_publ_contact_author_address
;
Department of Chemistry
University of Saskatchewan
Saskatoon, SK   S7N 5C9
CANADA
;
_publ_contact_author_email     jens.mueller@usask.ca
_publ_contact_author_phone     '1-306-966-2466'
_publ_section_title
;\
The galla[1]ferrocenophane
{[Dimethyl(2-pyridyl)silyl]bis(trimethylsilyl)methyl-\k^2^<i>C</i>,<i>N</i>}\
(ferrocene-1,1'-diyl)gallium(III)
;
loop_
    _publ_author_name
    _publ_author_address
    'Schachner, J\"org A.'
;
Department of Chemistry, University of Saskatchewan
110 Science Place, Saskatoon, Saskatchewan, Canada S7N 5C9
;
    'Quail, J. Wilson'
;
Saskatchewan Structural Sciences Centre, University of Saskatchewan
110 Science Place, Saskatoon, Saskatchewan, Canada S7N 5C9
;
    'M\"uller, Jens'
;
Department of Chemistry, University of Saskatchewan
110 Science Place, Saskatoon, Saskatchewan, Canada S7N 5C9
;
