# Supplementary material for: The galla[1]ferrocenophane {[dimeth­yl(2-pyrid­yl)sil­yl]bis­(trimethyl­silyl)methyl-κ2 C,N}(ferrocene-1,1′-di­yl)gallium(III)
Source: Acta Crystallogr Sect E Struct Rep Online. 2008 Mar 5;64(Pt 4):m517. doi: 10.1107/S1600536808005503 (PMC2960990; doi:10.1107/S1600536808005503)
Supplement: Supplementary file 2 [file e-64-0m517-Isup2.hkl]

# 
# h,k,l, Fc-squared, Fo-squared, sigma(Fo-squared) and status flag 
# 
data_I
_shelx_title ' Compound 331 NOABS' 
_shelx_refln_list_code          4 
_shelx_F_calc_maximum      439.26 
_exptl_crystal_F_000      2288.00 
_reflns_d_resolution_high  0.8069 
 
loop_ 
 _symmetry_equiv_pos_as_xyz 
 'x, y, z' 
 '-x, y+1/2, -z+1/2' 
 '-x, -y, -z' 
 'x, -y-1/2, z-1/2' 
 
_cell_length_a     9.6463 
_cell_length_b    35.2258 
_cell_length_c    15.4862 
_cell_angle_alpha  90.000 
_cell_angle_beta   92.521 
_cell_angle_gamma  90.000 
 
_shelx_F_squared_multiplier     1.000 
 
loop_ 
 _refln_index_h 
 _refln_index_k 
 _refln_index_l 
 _refln_F_squared_calc 
 _refln_F_squared_meas 
 _refln_F_squared_sigma 
 _refln_observed_status 
   1   0   0       31.90        1.83     10.83 o 
   2   0   0    11881.10    12590.17    537.20 o 
   3   0   0     8308.35     9287.76    201.34 o 
   4   0   0    71373.89    72308.66   2332.91 o 
   5   0   0       78.86      137.30     50.30 o 
   6   0   0     7069.96     7795.42    245.95 o 
   7   0   0      148.71       98.89    135.02 o 
   8   0   0     2282.35     2001.67    203.75 o 
   9   0   0     1346.22     1319.77    157.82 o 
  10   0   0     3358.75     3249.49    218.50 o 
  11   0   0     5584.30     6014.97    614.36 o 
   2   1   0    45840.07    47612.05    624.53 o 
   3   1   0      361.22      527.93     33.09 o 
   4   1   0    27954.77    30538.22    428.45 o 
   5   1   0     1584.41     2042.59    220.89 o 
   6   1   0     1580.31     1674.34     56.14 o 
   7   1   0     2957.11     2600.49     73.42 o 
   8   1   0     1921.22     1774.84     89.92 o 
   9   1   0       38.46       38.98     69.61 o 
  10   1   0      624.08      606.53    162.91 o 
  11   1   0      286.98      293.27    127.80 o 
   2   2   0    24097.00    25550.54    516.73 o 
   3   2   0    22359.82    23757.45    361.72 o 
   4   2   0      671.99      841.89     58.08 o 
   5   2   0        7.94       26.96     28.07 o 
   6   2   0     3609.22     3456.14    129.06 o 
   7   2   0     3204.56     3413.66    137.19 o 
   8   2   0       71.67       -0.53     64.48 o 
   9   2   0     1114.71      647.59    132.40 o 
  10   2   0     1223.43     1142.90    157.77 o 
  11   2   0        2.49      130.37     99.68 o 
   1   3   0      310.82      374.66     38.01 o 
   2   3   0    17096.57    16445.64    183.54 o 
   3   3   0     4027.26     4609.73     93.43 o 
   4   3   0    10191.51    11309.19    159.45 o 
   5   3   0        1.35       28.25     47.89 o 
   6   3   0    27740.44    27229.77    495.21 o 
   7   3   0     2678.04     2710.42     78.41 o 
   8   3   0     4978.21     5081.33    166.52 o 
   9   3   0     3570.19     4234.39    195.68 o 
  10   3   0      508.84      870.27    135.94 o 
  11   3   0      173.12      106.70     94.97 o 
   1   4   0      537.70      674.25     15.27 o 
   2   4   0    10147.92    10410.42    116.48 o 
   3   4   0      121.00      146.53     31.62 o 
   4   4   0    41267.41    41110.09    547.53 o 
   5   4   0       19.35       51.34     43.64 o 
   6   4   0     6969.47     6795.89    156.30 o 
   7   4   0     6840.35     6798.46    124.77 o 
   8   4   0     2782.85     2357.17    142.30 o 
   9   4   0      232.72      340.39     96.17 o 
  10   4   0     6305.96     6863.88    581.76 o 
  11   4   0        0.35       10.54     85.61 o 
   1   5   0      789.04      963.87     21.02 o 
   2   5   0      425.37      582.00     26.37 o 
   3   5   0     1402.94     1597.36     39.38 o 
   4   5   0      913.61     1356.83     99.88 o 
   5   5   0      490.63      523.39     46.34 o 
   6   5   0    22756.85    22694.92    322.51 o 
   7   5   0      203.93      205.65     27.14 o 
   8   5   0     2554.69     2309.81    119.68 o 
   9   5   0     5012.96     4866.97    217.54 o 
  10   5   0      262.70      180.78    119.16 o 
  11   5   0     1285.47     1249.59    193.75 o 
   0   6   0     2061.06     1785.08     73.63 o 
   1   6   0     3926.55     3819.77     46.75 o 
   2   6   0       23.85       46.95     14.29 o 
   3   6   0    18348.31    19218.06    204.38 o 
   4   6   0    19683.52    20292.42    333.97 o 
   5   6   0    11219.58    11596.31    220.20 o 
   6   6   0     7542.38     7244.95    141.59 o 
   7   6   0     2116.51     2074.72    105.79 o 
   8   6   0      881.61     1190.21    101.82 o 
   9   6   0      812.89      552.59    147.56 o 
  10   6   0       34.85     -110.89    110.89 o 
  11   6   0     2055.08     2024.04    262.30 o 
   1   7   0    19966.08    20522.82    205.93 o 
   2   7   0     1816.93     1692.92     35.94 o 
   3   7   0      193.65      243.20     24.06 o 
   4   7   0     9112.89     9045.67    157.57 o 
   5   7   0     1202.36     1134.40     48.61 o 
   6   7   0      998.10     1132.02     83.12 o 
   7   7   0     1103.16     1072.84    138.36 o 
   8   7   0       38.51      133.36     56.04 o 
   9   7   0        6.82       94.12    169.87 o 
  10   7   0     3817.62     3665.86    219.45 o 
  11   7   0      511.83      658.97    209.91 o 
   0   8   0    45851.26    49922.57   2106.27 o 
   1   8   0     3967.50     4132.70     64.00 o 
   2   8   0     1054.52     1130.22     40.77 o 
   3   8   0    13285.13    13006.86    162.35 o 
   4   8   0      716.00      699.16     51.39 o 
   5   8   0     2276.90     3695.70   1378.58 o 
   6   8   0     1499.76     1551.79     55.02 o 
   7   8   0      662.54      629.79     78.05 o 
   8   8   0     1766.50     1793.92     95.55 o 
   9   8   0     1600.13     1562.11    144.11 o 
  10   8   0     2561.22     3173.29    260.18 o 
  11   8   0      241.05      435.31    184.03 o 
   1   9   0     3095.28     3152.40     43.52 o 
   2   9   0    14820.64    14843.00    152.84 o 
   3   9   0      314.40      294.17     23.91 o 
   4   9   0     3323.78     3468.23     65.10 o 
   5   9   0    38530.84    38339.40    509.73 o 
   6   9   0     3569.78     3607.17     92.78 o 
   7   9   0      174.65      174.61     47.40 o 
   8   9   0      386.07      267.86    109.97 o 
   9   9   0     2475.49     2165.50    162.20 o 
  10   9   0     2518.65     2093.73    172.64 o 
  11   9   0       60.27       68.88    123.85 o 
   0  10   0     1002.45     1081.52     37.83 o 
   1  10   0      209.73      213.10     19.23 o 
   2  10   0     7656.90     8734.43     98.25 o 
   3  10   0     1447.48     1750.02     44.49 o 
   4  10   0    29860.41    29658.50    336.12 o 
   5  10   0     3847.13     4029.78    109.39 o 
   6  10   0     1702.13     1561.15     69.89 o 
   7  10   0     2933.59     3081.66    112.32 o 
   8  10   0     5905.82     5968.64    261.53 o 
   9  10   0     1315.02     1229.52    132.83 o 
  10  10   0     3116.69     3680.71    206.25 o 
  11  10   0      838.74     1338.49    264.11 o 
   1  11   0     8822.18     8674.85     93.01 o 
   2  11   0     1570.30     1292.70     34.96 o 
   3  11   0    36573.89    35924.49    559.17 o 
   4  11   0     3563.60     4049.64    467.17 o 
   5  11   0    37151.10    37814.29    547.32 o 
   6  11   0     8011.08     8211.31    152.51 o 
   7  11   0      289.42      250.55     46.67 o 
   8  11   0      516.24      612.58     80.29 o 
   9  11   0     9753.99    10151.51    309.75 o 
  10  11   0      112.44      143.55    209.37 o 
  11  11   0     2664.01     2051.22    221.05 o 
   0  12   0     2542.18     2280.99     58.53 o 
   1  12   0    14034.34    13346.59    144.35 o 
   2  12   0    11148.35    11097.01    140.11 o 
   3  12   0    13418.11    13474.69    155.69 o 
   4  12   0    12240.60    12975.46    195.04 o 
   5  12   0     8661.29     8972.49    157.58 o 
   6  12   0     1685.64     1633.86     62.10 o 
   7  12   0     5121.27     5176.98    267.56 o 
   8  12   0      556.13      483.72     90.22 o 
   9  12   0     3488.42     3777.98    176.01 o 
  10  12   0        8.56      175.15    142.02 o 
  11  12   0     5346.76     5430.87    530.09 o 
   1  13   0    23696.59    23593.70    226.29 o 
   2  13   0    16310.37    16534.82    189.18 o 
   3  13   0      546.83      634.65     32.28 o 
   4  13   0      308.98      795.81    415.14 o 
   5  13   0    15520.68    15946.30    292.82 o 
   6  13   0      491.88      500.67     92.04 o 
   7  13   0      248.71      258.92     58.76 o 
   8  13   0      257.37      142.82     64.56 o 
   9  13   0      122.16      -58.46    103.72 o 
  10  13   0      246.32      431.99    149.15 o 
  11  13   0      388.21      199.39    149.03 o 
   0  14   0    17625.88    18853.68    452.63 o 
   1  14   0     6890.61     7303.20    105.08 o 
   2  14   0     3255.70     3117.61     55.84 o 
   3  14   0       88.03       36.60     18.57 o 
   4  14   0       34.76       93.29     32.93 o 
   5  14   0     2192.69     2365.33     83.16 o 
   6  14   0     4559.91     4763.58    131.65 o 
   7  14   0      367.61      379.82     59.52 o 
   8  14   0       55.32       39.09     81.26 o 
   9  14   0      259.34      143.65     86.39 o 
  10  14   0      431.76      221.36    153.90 o 
  11  14   0     3600.73     3632.70    304.81 o 
   1  15   0    42783.73    42123.75    406.85 o 
   2  15   0       25.03       43.80     15.73 o 
   3  15   0    14449.27    13947.91    211.54 o 
   4  15   0     1395.28     1359.43     89.02 o 
   5  15   0    20906.65    21418.54    308.21 o 
   6  15   0     6207.09     6336.35    163.31 o 
   7  15   0     1357.64     1241.57     83.84 o 
   8  15   0      407.24      182.43     66.14 o 
   9  15   0     8666.05     9492.70    536.48 o 
  10  15   0       11.33      -88.06    118.91 o 
  11  15   0      711.78      582.46    146.81 o 
   0  16   0      167.75      136.79     33.18 o 
   1  16   0     6523.48     6641.23    118.41 o 
   2  16   0       80.27      128.98     20.15 o 
   3  16   0      419.54      429.62     31.50 o 
   4  16   0     3124.63     3295.51    193.14 o 
   5  16   0    12843.95    12947.22    239.65 o 
   6  16   0     4676.98     4967.45    195.59 o 
   7  16   0     2163.02     2112.77    100.69 o 
   8  16   0      884.24     1008.37    101.21 o 
   9  16   0     3232.13     3893.85    456.27 o 
  10  16   0        6.17      -79.24    217.98 o 
  11  16   0      346.24      434.43    127.98 o 
   1  17   0     2030.73     2183.67     53.09 o 
   2  17   0     4087.43     4097.79     65.39 o 
   3  17   0    16383.97    16610.18    207.38 o 
   4  17   0       44.07      155.12     34.33 o 
   5  17   0      547.12      659.74     60.89 o 
   6  17   0      125.47      201.25     62.12 o 
   7  17   0      157.11       65.32     66.58 o 
   8  17   0      309.90      329.93     95.09 o 
   9  17   0      223.82       77.40     90.22 o 
  10  17   0      471.37      441.88    122.82 o 
  11  17   0      249.78     -134.17    199.42 o 
   0  18   0        4.27       -3.85     24.57 o 
   1  18   0     1475.02     1424.05     80.02 o 
   2  18   0      533.99      631.94     34.20 o 
   3  18   0      586.35      571.40     27.54 o 
   4  18   0     2231.25     2355.06     82.06 o 
   5  18   0     4468.59     4326.09    190.18 o 
   6  18   0      839.47      966.99     69.69 o 
   7  18   0    12966.94    12439.27    327.79 o 
   8  18   0     1482.40     1337.04    188.60 o 
   9  18   0     1098.70     1034.91    126.38 o 
  10  18   0     2342.53     1908.16    207.57 o 
   1  19   0    29963.51    31090.95    790.60 o 
   2  19   0      835.06      778.30     28.29 o 
   3  19   0       80.32       54.92     24.06 o 
   4  19   0      278.72      336.76     36.08 o 
   5  19   0     6980.91     6884.13    191.65 o 
   6  19   0       23.63       70.13     72.45 o 
   7  19   0      119.44       -3.81     64.97 o 
   8  19   0     1825.78     1534.51    270.58 o 
   9  19   0     1758.61     1801.31    124.82 o 
  10  19   0      775.64      717.00    144.11 o 
   0  20   0     1072.64     1055.26     47.42 o 
   1  20   0      982.63     1117.58     56.21 o 
   2  20   0     1604.02     1598.44     57.48 o 
   3  20   0     2561.51     2656.79     53.87 o 
   4  20   0      493.78      510.46     56.20 o 
   5  20   0     4584.31     4514.61    120.14 o 
   6  20   0        8.86       99.97     49.54 o 
   7  20   0     3605.44     3376.42    172.50 o 
   8  20   0     2943.50     2784.89    176.01 o 
   9  20   0      147.32      -52.89    130.73 o 
  10  20   0      113.96       -2.49     96.69 o 
   1  21   0    43765.84    47258.49   1615.73 o 
   2  21   0     1776.40     1626.35     54.73 o 
   3  21   0      614.90      642.67     35.71 o 
   4  21   0      939.77     1710.95    409.67 o 
   5  21   0     3987.39     3886.35    103.15 o 
   6  21   0      862.99      839.14    112.12 o 
   7  21   0      112.79      183.50     93.38 o 
   8  21   0      749.14      968.11    138.67 o 
   9  21   0       25.52       42.23    114.07 o 
  10  21   0       81.37       79.19    146.12 o 
   0  22   0     2180.17     2160.29    104.34 o 
   1  22   0    14319.04    15089.57    545.28 o 
   2  22   0      672.62      530.99     69.34 o 
   3  22   0    20898.90    20710.00    258.00 o 
   4  22   0     1307.56     1346.01     58.30 o 
   5  22   0      262.24      322.58     52.82 o 
   6  22   0      699.20      790.87     78.35 o 
   7  22   0     6246.16     5987.01    344.86 o 
   8  22   0     1180.90     1285.95    230.06 o 
   9  22   0      960.72     1175.28    216.90 o 
  10  22   0      698.86      492.82    163.85 o 
   1  23   0      889.77      793.29     75.51 o 
   2  23   0     2936.02     2889.94    106.04 o 
   3  23   0     8722.97     8238.38    141.43 o 
   4  23   0      405.07      711.23     98.48 o 
   5  23   0     4808.29     4723.58    110.00 o 
   6  23   0      469.11      616.76    108.67 o 
   7  23   0      414.54      285.22    169.03 o 
   8  23   0       31.44       -7.99     79.41 o 
   9  23   0     2252.28     2197.68    178.61 o 
  10  23   0      276.07      275.77    138.64 o 
   0  24   0     8180.18     8195.40    178.30 o 
   1  24   0      768.96      787.47     65.80 o 
   2  24   0     2351.82     2045.27     95.96 o 
   3  24   0      297.13      383.43     57.41 o 
   4  24   0    11668.35    11597.57    186.20 o 
   5  24   0     1868.32     1976.88     82.88 o 
   6  24   0      740.62      765.66     71.07 o 
   7  24   0     1155.02     1045.01     96.81 o 
   8  24   0     2648.45     3094.21    231.87 o 
   9  24   0        0.09      -14.86    190.67 o 
   1  25   0        2.19       57.49     36.94 o 
   2  25   0       97.08       36.38     27.30 o 
   3  25   0    16695.07    14452.32   1079.37 o 
   4  25   0      770.74      919.76     95.28 o 
   5  25   0     6120.69     6435.12    158.63 o 
   6  25   0     2069.15     2425.19    134.26 o 
   7  25   0     1225.71     1092.11    101.54 o 
   8  25   0      511.55      387.43     90.26 o 
   9  25   0     1522.94     1490.84    161.75 o 
   0  26   0    12277.29    12163.56    911.36 o 
   1  26   0    11036.33    12049.50    329.61 o 
   2  26   0      909.95      866.19     88.88 o 
   3  26   0     8339.56     8525.55    225.44 o 
   4  26   0     4940.11     5232.95    176.73 o 
   5  26   0       58.89      198.80     94.53 o 
   6  26   0      245.55      104.31     95.60 o 
   7  26   0      980.30     1146.65    101.71 o 
   8  26   0     1294.27     1402.46    169.93 o 
   9  26   0      203.91      245.56    112.18 o 
   1  27   0     1140.08     1205.08     69.17 o 
   2  27   0     4369.41     3635.97    281.93 o 
   3  27   0     1192.24      982.53     71.05 o 
   4  27   0      755.02      943.92    129.84 o 
   5  27   0      513.95      404.11    100.12 o 
   6  27   0       16.92      -27.99     60.15 o 
   7  27   0      133.37      270.87    181.11 o 
   8  27   0      219.24       27.63     83.46 o 
   9  27   0        6.62       56.96     97.70 o 
   0  28   0     2366.64     2296.25    147.28 o 
   1  28   0       58.50      103.31     41.62 o 
   2  28   0     1463.51     1470.50    142.59 o 
   3  28   0     3130.89     3083.39     91.22 o 
   4  28   0     4623.85     4673.81    157.22 o 
   5  28   0     4291.39     4579.58    134.41 o 
   6  28   0     6706.92     7124.24    207.27 o 
   7  28   0      291.87      134.63     76.92 o 
   8  28   0       22.73      -77.99    127.53 o 
   9  28   0       73.68       68.19    119.72 o 
   1  29   0      153.74       99.25     47.38 o 
   2  29   0     4052.19     3910.65    172.28 o 
   3  29   0       20.64        9.35     62.86 o 
   4  29   0      275.46      431.66     77.89 o 
   5  29   0      237.81      298.51     94.13 o 
   6  29   0     1599.95     1657.40    122.36 o 
   7  29   0      512.56      449.59    109.86 o 
   8  29   0       13.75      203.87    304.17 o 
   0  30   0     7494.76     7639.51    265.37 o 
   1  30   0      802.50      934.55    100.56 o 
   2  30   0     1084.94     1292.12     88.00 o 
   3  30   0     1018.71     1032.33    106.44 o 
   4  30   0     4163.18     4420.29    191.88 o 
   5  30   0     3234.85     2909.97    132.65 o 
   6  30   0     3229.86     3224.73    284.92 o 
   7  30   0      547.86      595.67     96.55 o 
   8  30   0       47.28      -29.19    114.22 o 
   1  31   0      956.29      956.49    161.94 o 
   2  31   0       82.14       67.10     38.91 o 
   3  31   0       47.38       62.32     68.03 o 
   4  31   0     1045.84     1148.99    103.62 o 
   5  31   0      210.28      260.45    132.16 o 
   6  31   0      988.35     1198.11    201.90 o 
   7  31   0      262.79      414.19     80.13 o 
   8  31   0      995.93      968.48    152.52 o 
   0  32   0     2791.15     2782.87    278.51 o 
   1  32   0      343.41      410.78     79.61 o 
   2  32   0     1399.23     1401.97    180.24 o 
   3  32   0       78.01       43.79     48.29 o 
   4  32   0      525.27      407.96    137.39 o 
   5  32   0        6.19      132.58     96.81 o 
   6  32   0       38.42     -138.60    191.89 o 
   7  32   0      644.67      719.91    119.03 o 
   8  32   0        0.96      -40.94    107.55 o 
   1  33   0     2017.86     2063.09     98.86 o 
   2  33   0     2176.59     2032.04    123.44 o 
   3  33   0      402.86      555.50    163.28 o 
   4  33   0        0.91      111.97     99.01 o 
   5  33   0      302.80      230.88     80.40 o 
   6  33   0     5799.12     6143.98    262.13 o 
   7  33   0      138.10      311.28    131.95 o 
   0  34   0    14612.34    16655.87   1481.07 o 
   1  34   0       14.27       32.79     98.26 o 
   2  34   0     4795.86     5475.06    303.64 o 
   3  34   0       39.26      -77.42     77.42 o 
   4  34   0     1192.12     1127.15    108.02 o 
   5  34   0      369.50      388.80    105.25 o 
   6  34   0     1857.21     2021.45    173.06 o 
   7  34   0       61.64      -36.62    141.47 o 
   1  35   0      620.51     1080.85    155.78 o 
   2  35   0     2138.73     2329.29    196.19 o 
   3  35   0       46.31      162.69     90.51 o 
   4  35   0      103.83       46.47     86.32 o 
   5  35   0     1472.80     1751.75    132.06 o 
   6  35   0     1347.42     1158.37    144.85 o 
   7  35   0        0.00       16.61    108.96 o 
   0  36   0     5789.92     6230.84    275.22 o 
   1  36   0      737.89      749.48    139.97 o 
   2  36   0      326.92      712.76    148.94 o 
   3  36   0      310.44      329.45    102.44 o 
   4  36   0        7.01       87.06     87.83 o 
   5  36   0      105.26      -17.24    119.41 o 
   6  36   0       59.07      160.05    151.97 o 
   1  37   0        2.48      -93.83     93.83 o 
   2  37   0    11463.22    12955.20    389.70 o 
   3  37   0      464.94      141.79    102.23 o 
   4  37   0       17.68       55.76     85.30 o 
   5  37   0      268.56      354.05     97.24 o 
   6  37   0     5298.83     5130.79    430.26 o 
   0  38   0     1012.24      982.99    213.36 o 
   1  38   0        6.06      -97.49     97.49 o 
   2  38   0      332.66      384.25    102.64 o 
   3  38   0      310.54      408.72    129.43 o 
   4  38   0     2684.01     2594.35    202.65 o 
   5  38   0       42.20       35.51     92.56 o 
   1  39   0     1299.80     1419.28    167.58 o 
   2  39   0      244.61      369.31     97.60 o 
   3  39   0       52.84      -58.08    112.51 o 
   4  39   0      345.85      326.28    172.22 o 
   5  39   0     2105.07     2018.24    171.74 o 
   0  40   0       21.81       93.09    153.59 o 
   1  40   0      193.23       23.35    111.00 o 
   2  40   0       63.65       99.48     98.50 o 
   3  40   0      134.81      232.30    108.84 o 
   4  40   0      204.84      190.89    100.36 o 
   1  41   0      560.98      549.47    142.80 o 
   2  41   0     3892.42     4217.62    412.15 o 
   3  41   0       98.57      201.40    174.48 o 
   0  42   0      370.99      331.06    179.79 o 
   1  42   0      678.17      784.24    176.61 o 
   2  42   0      717.49      579.64    206.80 o 
   3  42   0      113.54       96.23    142.05 o 
   1  43   0     1212.32     1177.57    244.92 o 
 -11   1   1     4611.68     5199.82    220.34 o 
 -10   1   1      105.29      156.41     83.58 o 
  -9   1   1     5427.82     5389.70    202.12 o 
  -8   1   1       94.22       83.29     54.49 o 
  -7   1   1    25746.13    25300.03    470.58 o 
  -6   1   1     2116.99     2101.25     57.94 o 
  -5   1   1    36589.64    37083.21    485.33 o 
  -4   1   1       38.99      140.78     30.37 o 
  -3   1   1   128568.83   131510.63   1485.65 o 
  -2   1   1    13020.94    13700.90    169.99 o 
  -1   1   1     1352.43     1191.48    227.17 o 
   0   1   1        8.56       11.94      6.59 o 
   1   1   1   122582.73   104404.95  21035.29 o 
   2   1   1     1624.62     1908.66     51.47 o 
   3   1   1     8835.72     7883.02    136.38 o 
   4   1   1     1940.46     1946.39     77.47 o 
   5   1   1    11558.41    10743.39    284.86 o 
   6   1   1    14753.92    14355.57    541.39 o 
   7   1   1     9939.85    10211.23    233.07 o 
   8   1   1      863.05      819.02     82.60 o 
   9   1   1        1.26      -80.67     80.67 o 
  10   1   1     1090.40      951.77    124.63 o 
  11   1   1     4485.63     4618.83    336.49 o 
 -11   2   1       62.99       59.16    187.10 o 
 -10   2   1      145.61      196.61    215.86 o 
  -9   2   1       70.75      404.74     94.81 o 
  -8   2   1       29.46       58.24     65.28 o 
  -7   2   1     1560.08     1182.56    116.87 o 
  -6   2   1     1526.69     1551.32     64.78 o 
  -5   2   1    14965.17    14858.60    228.65 o 
  -4   2   1      296.49      367.22     36.02 o 
  -3   2   1    82419.80    90509.60   1087.80 o 
  -2   2   1     2563.89     2493.86     45.83 o 
   0   2   1       14.81        9.08      6.49 o 
   1   2   1    28039.99    25157.56   2679.94 o 
   2   2   1    32005.40    33876.64    432.28 o 
   3   2   1    22678.90    23467.70    363.81 o 
   4   2   1     1181.95     1154.42     46.98 o 
   5   2   1     2620.47     2648.49     96.83 o 
   6   2   1       65.30       76.41     88.99 o 
   7   2   1      145.22      173.73     46.64 o 
   8   2   1     1304.63     1387.28     99.34 o 
   9   2   1     3250.69     3194.72    148.96 o 
  10   2   1        1.80       10.37     86.49 o 
  11   2   1       58.33      101.12     91.42 o 
 -11   3   1     2252.16     2246.31    162.38 o 
 -10   3   1     1477.90     1870.33    198.67 o 
  -9   3   1        1.72       52.46     70.70 o 
  -8   3   1       64.46      187.34     52.44 o 
  -7   3   1        8.44      -33.74     39.20 o 
  -6   3   1      259.83      286.16     42.36 o 
  -5   3   1      418.98      466.07     59.17 o 
  -4   3   1    13714.01    14040.35    202.54 o 
  -3   3   1    16459.85    15754.95    198.03 o 
  -2   3   1     4820.52     5133.05     65.17 o 
  -1   3   1   111877.70   109074.13   2216.05 o 
   1   3   1    42213.98    41834.39    458.61 o 
   2   3   1        0.70       49.65     18.47 o 
   3   3   1        8.07      101.93     24.07 o 
   4   3   1     5718.81     6125.90    115.40 o 
   5   3   1       53.65      111.59     37.12 o 
   6   3   1        7.41       45.39     39.57 o 
   7   3   1     2333.48     2274.23    104.25 o 
   8   3   1    13603.35    13892.47    255.39 o 
   9   3   1      325.81      511.42    211.38 o 
  10   3   1     7906.27     8689.17    287.70 o 
  11   3   1     1972.49     1932.79    161.26 o 
 -11   4   1      204.82        4.31    103.33 o 
 -10   4   1     1412.02     1747.68    199.21 o 
  -9   4   1       30.46      233.85    147.65 o 
  -8   4   1      698.11      775.13     93.75 o 
  -7   4   1       88.30       51.14     43.27 o 
  -6   4   1      455.78      539.42     61.18 o 
  -5   4   1    23227.66    23729.22    344.06 o 
  -4   4   1      819.71     1253.33    176.99 o 
  -3   4   1      194.83      302.49     23.96 o 
  -2   4   1     2035.42     2122.02     49.46 o 
  -1   4   1    21813.04    21659.72    208.95 o 
   0   4   1     6469.95     4777.89    837.59 o 
   1   4   1   134516.94   133270.72   1390.72 o 
   2   4   1     8796.46     9428.10    141.63 o 
   3   4   1        6.94      -13.97     26.93 o 
   4   4   1    14571.64    14580.48    225.20 o 
   5   4   1     5429.27     5408.85    137.04 o 
   6   4   1       58.91       29.18     37.87 o 
   7   4   1     3281.06     3441.13    136.72 o 
   8   4   1     1707.90     1751.73    174.86 o 
   9   4   1      517.30      484.77     91.03 o 
  10   4   1      189.54      169.37     78.56 o 
  11   4   1       74.77       56.91    114.78 o 
 -11   5   1     1247.23     1261.74    146.82 o 
 -10   5   1     3092.43     3208.95    187.42 o 
  -9   5   1     1062.91     1488.42    113.54 o 
  -8   5   1      554.34      463.18    117.19 o 
  -7   5   1     7672.69     7898.02    193.59 o 
  -6   5   1      693.67      746.98     55.54 o 
  -5   5   1     4036.97     4075.00     91.54 o 
  -4   5   1       10.36       40.84     23.67 o 
  -3   5   1    36274.43    37079.24    387.47 o 
  -2   5   1    24743.89    24986.51    253.94 o 
  -1   5   1     1296.37     1509.33     29.86 o 
   0   5   1     4463.59     4867.40     58.42 o 
   1   5   1     4745.96     5189.34     68.43 o 
   2   5   1    40141.21    40415.69    461.48 o 
   3   5   1    10158.95    10277.09    156.95 o 
   4   5   1     6736.44     7189.80    197.01 o 
   5   5   1     6720.54     6727.23    202.32 o 
   6   5   1    13788.49    13811.06    258.89 o 
   7   5   1     8434.32     8439.24    284.90 o 
   8   5   1        3.09       57.78     95.81 o 
   9   5   1      665.70      607.77    126.85 o 
  10   5   1      305.99      367.09    145.05 o 
  11   5   1     2678.34     2508.81    239.38 o 
 -11   6   1     2628.13     2681.07    282.30 o 
 -10   6   1      495.58      548.10    121.44 o 
  -9   6   1     5350.83     5245.44    196.74 o 
  -8   6   1     4264.65     3920.87    141.95 o 
  -7   6   1      159.78      158.99     44.12 o 
  -6   6   1     3072.71     3301.23    103.92 o 
  -5   6   1     9215.86    11453.73    336.81 o 
  -4   6   1     7573.07     7812.97    259.95 o 
  -3   6   1      157.25      151.73     22.88 o 
  -2   6   1     1949.04     1955.00     37.85 o 
  -1   6   1    23316.73    23740.87    226.19 o 
   0   6   1    24459.38    25587.06    247.87 o 
   1   6   1   106837.73   107573.71    957.90 o 
   2   6   1      463.35      653.21     24.29 o 
   3   6   1    35181.63    35277.59    414.75 o 
   4   6   1    28189.15    28625.74    391.79 o 
   5   6   1    10567.84    10220.81    186.56 o 
   6   6   1     1145.34     1232.28    124.34 o 
   7   6   1     3771.30     3844.23    124.08 o 
   8   6   1       92.00       92.40     60.31 o 
   9   6   1     1033.54     1008.74    148.38 o 
  10   6   1     1445.03     1427.14    170.74 o 
  11   6   1        0.85      -30.39    125.01 o 
 -11   7   1      152.67      131.30    103.03 o 
 -10   7   1     3400.80     3380.89    187.28 o 
  -9   7   1      488.83      649.71    120.46 o 
  -8   7   1     1833.86     2030.05    113.56 o 
  -7   7   1      341.83      461.68     75.88 o 
  -6   7   1     2035.73     1945.56     87.21 o 
  -5   7   1     7746.79     8287.09    157.19 o 
  -4   7   1    12247.15    12422.07    215.17 o 
  -3   7   1     1524.70     1572.08     34.26 o 
  -2   7   1      576.27      611.78     22.67 o 
  -1   7   1     8106.20     7811.37     90.45 o 
   0   7   1     4681.61     4514.50     52.70 o 
   1   7   1    11192.06    11371.20    124.52 o 
   2   7   1     4575.66     5036.53     83.16 o 
   3   7   1      426.68      285.05     21.98 o 
   4   7   1    10892.35    10378.74    141.76 o 
   5   7   1      228.11      348.75     49.90 o 
   6   7   1       70.07       31.27     40.93 o 
   7   7   1      936.27     1028.97     79.03 o 
   8   7   1     7193.81     7625.30    197.76 o 
   9   7   1      607.13      633.75    112.51 o 
  10   7   1     1491.89     1289.56    379.22 o 
  11   7   1      589.48      563.32    142.11 o 
 -11   8   1     3436.36     3669.14    290.36 o 
 -10   8   1       63.16      171.74    117.54 o 
  -9   8   1    11499.48    12669.96    877.43 o 
  -8   8   1      135.43      212.39     60.19 o 
  -7   8   1     4274.02     4192.47    125.38 o 
  -6   8   1     5939.76     5757.81    166.72 o 
  -5   8   1    11528.87    11364.28    201.03 o 
  -4   8   1      975.11     1017.27     31.31 o 
  -3   8   1     1934.40     1750.88     51.66 o 
  -2   8   1     1065.47     1164.38     27.00 o 
  -1   8   1     8916.50     8745.03    100.42 o 
   0   8   1    18775.66    19239.62    187.29 o 
   1   8   1      431.42      610.53     28.44 o 
   2   8   1      276.52      320.08     18.69 o 
   3   8   1    34501.96    35381.61    372.42 o 
   4   8   1     2750.24     2729.08     67.46 o 
   5   8   1    89472.46    89777.02   1304.48 o 
   6   8   1    15596.87    15739.06    281.30 o 
   7   8   1       78.75       93.69     35.61 o 
   8   8   1       24.30       38.23     63.51 o 
   9   8   1     6110.32     5712.37    364.25 o 
  10   8   1     2257.60     2229.58    173.23 o 
  11   8   1        2.53      192.10    162.88 o 
 -11   9   1       45.30      -64.05    153.56 o 
 -10   9   1      638.80      698.22    139.62 o 
  -9   9   1      471.68      752.13    145.07 o 
  -8   9   1     1638.41     1716.48    124.77 o 
  -7   9   1      396.51      565.70     82.20 o 
  -6   9   1       20.72       26.41     42.86 o 
  -5   9   1    34647.03    38359.87   1134.08 o 
  -4   9   1     5013.66     5330.06     92.14 o 
  -3   9   1    10617.92     9721.48    108.01 o 
  -2   9   1     9246.52    10044.93    114.76 o 
  -1   9   1     5416.02     5656.43     78.42 o 
   0   9   1     2045.83     2208.86     43.27 o 
   1   9   1     6487.20     6371.07     81.09 o 
   2   9   1      158.03       86.53     18.35 o 
   3   9   1    45148.56    46624.36    476.45 o 
   4   9   1     1262.68     1128.60     75.59 o 
   5   9   1      319.29      333.23     35.60 o 
   6   9   1     9593.63     9669.01    306.52 o 
   7   9   1     2324.66     2081.45    125.19 o 
   8   9   1       64.49      -54.93     54.93 o 
   9   9   1     2826.84     2468.77    195.08 o 
  10   9   1     2194.87     2595.03    253.91 o 
  11   9   1      247.99       96.13    101.22 o 
 -11  10   1      494.08      465.22    148.91 o 
 -10  10   1     1696.86     1880.20    192.10 o 
  -9  10   1       18.72      145.08    107.79 o 
  -8  10   1     2492.86     2691.75    168.84 o 
  -7  10   1     1779.47     1565.74    100.65 o 
  -6  10   1     3749.17     3525.51    160.82 o 
  -5  10   1      465.84      861.83    106.71 o 
  -4  10   1    48073.73    48971.07    674.55 o 
  -3  10   1     7939.26     8378.62    129.26 o 
  -2  10   1    27193.67    25117.62    249.16 o 
  -1  10   1       94.03      133.20     15.93 o 
   0  10   1      325.31      314.38     16.57 o 
   1  10   1     3217.66     3674.41     72.79 o 
   2  10   1    32591.85    31679.37    302.83 o 
   3  10   1      237.04      229.18     24.43 o 
   4  10   1      409.34      515.58     31.07 o 
   5  10   1     6153.33     6163.13    195.29 o 
   6  10   1    14166.59    14023.09    280.16 o 
   7  10   1     4380.13     4473.81    122.89 o 
   8  10   1       39.03      -20.89    114.31 o 
   9  10   1     1182.42     1295.96    156.88 o 
  10  10   1     1129.18     1240.74    133.73 o 
  11  10   1       18.06      -18.00    128.10 o 
 -11  11   1      142.18      269.53    122.29 o 
 -10  11   1      184.58      334.32    112.06 o 
  -9  11   1      721.66      774.80    142.56 o 
  -8  11   1      990.31      950.75     83.64 o 
  -7  11   1      155.32      112.82     50.60 o 
  -6  11   1     7969.62     7924.40    179.09 o 
  -5  11   1     5435.57     8430.44   1365.14 o 
  -4  11   1      685.14      870.44     98.34 o 
  -3  11   1    27282.18    25834.61    308.50 o 
  -2  11   1    44118.78    45940.70    429.01 o 
  -1  11   1     2096.55     2167.53     63.00 o 
   0  11   1    18917.37    17533.44    179.24 o 
   1  11   1    12021.54    12186.25    131.10 o 
   2  11   1     3697.73     4527.45     72.69 o 
   3  11   1      253.20      247.06     25.58 o 
   4  11   1    26786.36    26886.11    319.72 o 
   5  11   1     2858.43     2760.75     89.19 o 
   6  11   1       98.75      171.08     63.69 o 
   7  11   1        2.42        7.26     42.71 o 
   8  11   1     3464.70     3418.49    161.18 o 
   9  11   1     2245.20     1834.22    128.42 o 
  10  11   1     1574.65     2021.19    173.27 o 
  11  11   1      362.42      320.89    139.99 o 
 -11  12   1      198.33      109.11    214.05 o 
 -10  12   1      193.22      136.76    142.81 o 
  -9  12   1      661.06     1467.19    216.04 o 
  -8  12   1        3.90       -4.94     52.91 o 
  -7  12   1      474.32      605.84     94.34 o 
  -6  12   1     4150.64     4266.94    183.22 o 
  -5  12   1    14948.05    15675.85    399.42 o 
  -4  12   1     8501.21     8983.61    333.72 o 
  -3  12   1     3084.22     3067.03     55.08 o 
  -2  12   1    48736.29    48772.24    430.96 o 
  -1  12   1     7696.45     7920.83     90.65 o 
   0  12   1     4503.59     4748.91     60.18 o 
   1  12   1     8691.25     9833.88    119.44 o 
   2  12   1     4115.45     4102.80     64.74 o 
   3  12   1     4907.18     5038.21     79.38 o 
   4  12   1      418.68      408.75     33.90 o 
   5  12   1       90.30       72.83     36.03 o 
   6  12   1     2435.73     2321.82     93.84 o 
   7  12   1     7470.08     8131.48    208.64 o 
   8  12   1     1612.08     1504.07    105.99 o 
   9  12   1     9112.37     9429.82    306.57 o 
  10  12   1     1072.12     1439.01    149.14 o 
  11  12   1      171.78      237.18    138.85 o 
 -11  13   1      201.88      436.56    183.76 o 
 -10  13   1     7781.32     7546.86    506.82 o 
  -9  13   1      271.17      383.75    105.11 o 
  -8  13   1     1408.79     1256.71     91.99 o 
  -7  13   1     2977.60     3201.59    141.83 o 
  -6  13   1     1744.82     1786.29    138.16 o 
  -5  13   1     8624.56     9743.50    452.99 o 
  -4  13   1     5422.46     5294.52    106.74 o 
  -3  13   1      135.03      120.74     18.47 o 
  -2  13   1    13127.61    13373.51    343.01 o 
  -1  13   1      984.71      967.60     27.36 o 
   0  13   1    34335.24    34038.39    299.74 o 
   1  13   1      117.13       50.13     15.60 o 
   2  13   1    16404.64    16242.46    177.74 o 
   3  13   1     4138.71     4105.26     67.16 o 
   4  13   1    29559.07    29545.57    363.76 o 
   5  13   1     2522.94     2574.84     95.93 o 
   6  13   1     3174.81     3262.41    161.25 o 
   7  13   1      588.42      712.54    119.76 o 
   8  13   1     1089.63     1129.11    133.52 o 
   9  13   1      687.62      488.52    108.84 o 
  10  13   1     1791.09     1527.74    203.22 o 
  11  13   1        1.23      -24.59    297.09 o 
 -11  14   1      395.55      113.57    158.22 o 
 -10  14   1      752.37      537.41    131.95 o 
  -9  14   1      747.88      796.64    156.55 o 
  -8  14   1    13396.06    12747.53    508.18 o 
  -7  14   1      124.90      -29.33     57.41 o 
  -6  14   1    29326.38    29417.33    492.64 o 
  -5  14   1        8.66      280.62     95.13 o 
  -4  14   1     3080.92     2867.01     72.13 o 
  -3  14   1     1100.04     1136.00     42.09 o 
  -2  14   1    22444.74    20971.22    216.78 o 
  -1  14   1     1522.85     1409.09     40.47 o 
   0  14   1     6229.57     6215.81     78.37 o 
   1  14   1     6700.16     6852.94     88.47 o 
   2  14   1    54452.14    54814.08    571.27 o 
   3  14   1        3.80       45.83     21.91 o 
   4  14   1     3140.07     2806.94     73.16 o 
   5  14   1     2852.02     2665.79     70.10 o 
   6  14   1    30314.99    30670.88    452.48 o 
   7  14   1     2655.94     2777.45    188.20 o 
   8  14   1     4413.03     4280.32    167.12 o 
   9  14   1      571.62      625.43    112.79 o 
  10  14   1     1197.97     1140.19    178.69 o 
  11  14   1      558.21      560.66    223.73 o 
 -11  15   1      851.33      427.00    189.76 o 
 -10  15   1     2757.74     2414.45    190.67 o 
  -9  15   1      123.33      139.93     95.65 o 
  -8  15   1     1161.72     1102.29    101.01 o 
  -7  15   1      620.75      633.35     92.15 o 
  -6  15   1      618.04      786.82    164.86 o 
  -5  15   1      445.18     2562.01    796.89 o 
  -4  15   1     1868.24     2019.40     63.73 o 
  -3  15   1      314.67      375.07     31.85 o 
  -2  15   1    10161.89    10246.97    126.75 o 
  -1  15   1     2368.51     2209.50     57.87 o 
   0  15   1    43841.33    43735.45    483.90 o 
   1  15   1     7481.50     7287.94     84.63 o 
   2  15   1     5204.50     5750.76     82.39 o 
   3  15   1      614.14      549.43     29.62 o 
   4  15   1     4809.04     4781.26    118.08 o 
   5  15   1      276.95      200.77     33.61 o 
   6  15   1     2119.55     1958.32    105.32 o 
   7  15   1      535.75      527.54    109.31 o 
   8  15   1     1019.86     1186.71     97.26 o 
   9  15   1      198.41      130.45     97.11 o 
  10  15   1        9.77       -3.63    119.28 o 
  11  15   1      254.09       91.41    255.55 o 
 -11  16   1      278.98      263.11    200.48 o 
 -10  16   1      211.28      377.81    117.25 o 
  -9  16   1     1733.40     1948.10    191.43 o 
  -8  16   1     6371.50     6356.74    237.87 o 
  -7  16   1      167.13      112.45     74.68 o 
  -6  16   1       69.85      132.69     44.38 o 
  -5  16   1        5.86      937.39    299.41 o 
  -4  16   1      218.75      499.02     67.20 o 
  -3  16   1     2988.00     2974.37     59.95 o 
  -2  16   1       24.84       52.78     20.76 o 
  -1  16   1     3733.58     3774.40     57.90 o 
   0  16   1      160.16      291.98     23.00 o 
   1  16   1      291.99      321.52     25.41 o 
   2  16   1     3776.38     3738.91     62.13 o 
   3  16   1      178.39      227.24     26.14 o 
   4  16   1     5401.57     5356.28    157.55 o 
   5  16   1     4967.88     5041.60    117.84 o 
   6  16   1    10446.63    10093.95    215.47 o 
   7  16   1       43.45      107.11    104.02 o 
   8  16   1      553.99      500.17     76.69 o 
   9  16   1     1536.72     1409.12    131.83 o 
  10  16   1     1435.43     1563.07    160.61 o 
  11  16   1        2.51       81.89    118.80 o 
 -10  17   1       73.03       -6.85    140.74 o 
  -9  17   1      265.85      292.90    133.51 o 
  -8  17   1     3486.08     3371.59    166.46 o 
  -7  17   1      111.96       95.75     62.64 o 
  -6  17   1    15122.18    14685.99    538.50 o 
  -5  17   1      734.81      758.80     55.42 o 
  -4  17   1       82.80       70.51     26.44 o 
  -3  17   1     2474.88     2440.85    117.18 o 
  -2  17   1     2979.11     2564.98     43.14 o 
  -1  17   1      744.04      783.58     38.47 o 
   0  17   1    49026.04    48945.84    454.13 o 
   1  17   1     4375.51     4244.38     58.14 o 
   2  17   1      938.15      889.57     37.92 o 
   3  17   1     5028.94     4938.86     99.05 o 
   4  17   1     3170.01     3098.33    143.70 o 
   5  17   1     3530.20     3347.50     87.26 o 
   6  17   1        0.61      -36.69     65.63 o 
   7  17   1       50.80       11.64     65.98 o 
   8  17   1     2883.05     2687.32    181.95 o 
   9  17   1      527.16      685.82    116.59 o 
  10  17   1     1455.38     1652.93    168.45 o 
 -10  18   1      402.05      710.96    159.34 o 
  -9  18   1       84.75      316.14    120.23 o 
  -8  18   1     4324.56     5167.34    358.52 o 
  -7  18   1     1404.60     1436.86    109.64 o 
  -6  18   1     1912.29     1817.02    113.14 o 
  -5  18   1      710.00     1107.10    114.82 o 
  -4  18   1      176.71      446.61     80.55 o 
  -3  18   1       38.98       22.97     19.61 o 
  -2  18   1    19519.47    19185.09    236.98 o 
  -1  18   1      284.65      355.37     27.62 o 
   0  18   1     1564.28     1428.92     69.55 o 
   1  18   1      812.89      839.01     42.54 o 
   2  18   1    22653.02    22461.21    235.23 o 
   3  18   1       62.29       72.64     24.28 o 
   4  18   1      380.20      320.66     32.11 o 
   5  18   1      840.27      910.10     75.26 o 
   6  18   1      248.42      223.90     65.37 o 
   7  18   1      290.72      212.96     92.79 o 
   8  18   1     3740.67     3736.24    164.43 o 
   9  18   1       21.37      -43.95     94.33 o 
  10  18   1       35.88      293.75    150.99 o 
 -10  19   1        0.19       42.23    128.32 o 
  -9  19   1      167.93      -33.86    125.25 o 
  -8  19   1      138.85      124.54    208.45 o 
  -7  19   1       12.90      103.14     61.43 o 
  -6  19   1    12616.39    12765.12    255.41 o 
  -5  19   1      378.93      703.62     98.00 o 
  -4  19   1     3540.82     3273.26     72.04 o 
  -3  19   1     2478.51     2235.31    111.84 o 
  -2  19   1     8185.15     7401.57    136.16 o 
  -1  19   1      558.72      617.16     33.95 o 
   0  19   1    34011.90    24638.94   2853.04 o 
   1  19   1     9132.17     8878.38    118.56 o 
   2  19   1    15842.61    15358.97    234.07 o 
   3  19   1     1769.42     1790.25     57.92 o 
   4  19   1      408.37      353.48     49.49 o 
   5  19   1     3562.24     3377.41     96.66 o 
   6  19   1     2363.91     2428.64    135.24 o 
   7  19   1       88.95      -26.59     62.95 o 
   8  19   1      274.65      314.39    149.90 o 
   9  19   1      113.75      195.18    102.84 o 
  10  19   1      460.39      201.33    217.15 o 
 -10  20   1       32.49     -108.69    108.69 o 
  -9  20   1       76.38      398.59    229.86 o 
  -8  20   1    12682.60    13708.23    425.87 o 
  -7  20   1        6.07      -32.04     64.80 o 
  -6  20   1     5976.32     6106.08    257.08 o 
  -5  20   1     1291.76     1293.72    147.89 o 
  -4  20   1     1981.12     2074.89     76.91 o 
  -3  20   1     2839.85     2980.16     73.30 o 
  -2  20   1      178.72      261.21     19.94 o 
  -1  20   1      378.27      563.06     35.74 o 
   0  20   1     7692.63     6329.42    708.14 o 
   1  20   1      247.85      285.94     24.24 o 
   2  20   1    13750.72    14401.03    207.68 o 
   3  20   1       71.84      120.19     31.12 o 
   4  20   1      657.93      547.14     38.03 o 
   5  20   1     1002.91     1014.80     54.68 o 
   6  20   1     8327.73     8287.63    289.01 o 
   7  20   1      533.67      521.80     85.40 o 
   8  20   1      616.35      602.99    242.69 o 
   9  20   1     4446.47     4246.50    225.76 o 
  10  20   1      389.99      424.03    309.28 o 
 -10  21   1     2292.43     2275.37    285.12 o 
  -9  21   1        1.56      -12.13     98.00 o 
  -8  21   1      668.31      953.36    178.40 o 
  -7  21   1     3162.64     3193.12    230.78 o 
  -6  21   1     2494.58     2389.34    189.92 o 
  -5  21   1      146.35      397.58    108.76 o 
  -4  21   1      480.47      486.48     41.92 o 
  -3  21   1     3295.49     3268.18     69.03 o 
  -2  21   1      196.03      155.48     18.20 o 
  -1  21   1       19.81       34.52     21.24 o 
   0  21   1     3264.48     2435.41    396.58 o 
   1  21   1     3933.10     3884.58    113.15 o 
   2  21   1     3584.02     3421.62     82.02 o 
   3  21   1    10661.27    10177.44    141.23 o 
   4  21   1    20372.41    19336.14    296.17 o 
   5  21   1      233.53      252.93     73.03 o 
   6  21   1      679.96      591.99     65.37 o 
   7  21   1       41.63     -100.94    100.94 o 
   8  21   1     3308.48     3320.62    212.28 o 
   9  21   1      314.39      389.15    163.26 o 
  10  21   1      139.62      187.86    126.64 o 
 -10  22   1        6.98     -128.49    128.49 o 
  -9  22   1      841.71     1195.52    259.61 o 
  -8  22   1      171.02        1.99    168.41 o 
  -7  22   1      546.61      746.63     82.21 o 
  -6  22   1     5536.26     5999.45    302.87 o 
  -5  22   1     8142.65     8126.91    190.02 o 
  -4  22   1     5168.56     4656.87    127.40 o 
  -3  22   1        2.00      109.14     51.97 o 
  -2  22   1     2462.90     2329.05     56.12 o 
  -1  22   1     1112.88     1040.76     44.65 o 
   0  22   1    11002.14     9405.01    783.76 o 
   1  22   1     1026.34      901.03     37.73 o 
   2  22   1     1478.02     1403.38     54.37 o 
   3  22   1      605.90      567.46     36.41 o 
   4  22   1     1360.30     1162.34     52.12 o 
   5  22   1      662.25      800.08    116.57 o 
   6  22   1     1465.62     1458.08     88.71 o 
   7  22   1     9182.85    10126.19    335.27 o 
   8  22   1       26.72       28.56    215.86 o 
   9  22   1     3752.52     3959.48    326.66 o 
  10  22   1       56.50      384.37    211.77 o 
 -10  23   1     1560.15     1302.36    341.04 o 
  -9  23   1       74.78      108.37    118.49 o 
  -8  23   1     3389.65     3586.39    393.41 o 
  -7  23   1     1394.86     1230.19    138.17 o 
  -6  23   1     3676.69     3646.80    147.26 o 
  -5  23   1     2188.36     2393.90    119.12 o 
  -4  23   1    30196.45    28939.45   1566.29 o 
  -3  23   1     5457.91     5238.08    121.80 o 
  -2  23   1     9836.44     9685.12    129.54 o 
  -1  23   1      703.84      733.72     48.65 o 
   0  23   1    41953.94    42556.11   1636.08 o 
   1  23   1     3099.25     3114.37    116.97 o 
   2  23   1      926.12      792.49     67.44 o 
   3  23   1      549.86      517.15     39.36 o 
   4  23   1     6791.07     7383.25    133.93 o 
   5  23   1       21.41       24.99     44.24 o 
   6  23   1      626.23      510.32     72.36 o 
   7  23   1       48.57      159.96    103.84 o 
   8  23   1     1759.84     1158.55    190.06 o 
   9  23   1      305.65      411.07    128.65 o 
  10  23   1      162.02      162.17    169.75 o 
  -9  24   1        6.76      111.86     91.92 o 
  -8  24   1      461.91      460.11    102.28 o 
  -7  24   1      126.05      -16.25     84.12 o 
  -6  24   1       13.94      -51.67     57.21 o 
  -5  24   1      511.93      581.07    104.12 o 
  -4  24   1    17610.67    18292.87   1018.64 o 
  -3  24   1     3744.52     3845.18     74.07 o 
  -2  24   1    33412.46    32168.38    410.01 o 
  -1  24   1        5.85       -8.16     24.06 o 
   0  24   1     1146.91     1029.84     47.93 o 
   1  24   1      392.08      380.37     36.93 o 
   2  24   1     4438.00     4250.08    108.22 o 
   3  24   1      113.67       78.82     35.75 o 
   4  24   1        1.81      -19.69     40.54 o 
   5  24   1       75.17       -5.61     54.93 o 
   6  24   1     1347.31     1355.41    119.75 o 
   7  24   1     2316.77     2242.57    262.12 o 
   8  24   1      157.01     -110.54    110.54 o 
   9  24   1     3345.31     3144.82    309.44 o 
  -9  25   1      490.48      640.58    232.71 o 
  -8  25   1      866.37     1150.90    138.17 o 
  -7  25   1     8429.22     8479.64    386.56 o 
  -6  25   1      119.14      197.64     61.09 o 
  -5  25   1       12.95      359.77     99.18 o 
  -4  25   1      402.59      353.18     41.61 o 
  -3  25   1    27722.27    27729.89    369.34 o 
  -2  25   1       60.34       70.76     41.45 o 
  -1  25   1     1256.87     1420.57     63.91 o 
   0  25   1       14.78       76.59     31.48 o 
   1  25   1    14281.42    14519.24    285.60 o 
   2  25   1     1768.61     1592.77     57.55 o 
   3  25   1    11203.50    10641.30    215.17 o 
   4  25   1     2457.53     2212.76     78.60 o 
   5  25   1       23.55      109.57     57.85 o 
   6  25   1        1.43      135.60     95.81 o 
   7  25   1     1441.43     1402.91    107.84 o 
   8  25   1     3651.31     3911.02    316.84 o 
   9  25   1      151.85      246.04    113.30 o 
  -9  26   1     1022.90      852.50    160.33 o 
  -8  26   1      281.61      155.58    181.89 o 
  -7  26   1      100.23      153.97     69.64 o 
  -6  26   1      319.07      602.85     84.02 o 
  -5  26   1     4266.17     4165.02    135.44 o 
  -4  26   1     9819.66    10419.40    183.88 o 
  -3  26   1     1264.25     1301.06     98.10 o 
  -2  26   1     5440.92     5434.96    113.93 o 
  -1  26   1      917.89      885.71     43.69 o 
   0  26   1     2132.65     2202.97     83.95 o 
   1  26   1      281.96      291.04     34.49 o 
   2  26   1      109.39       86.73     39.06 o 
   3  26   1     8599.88     8085.57    158.05 o 
   4  26   1     1754.05     1832.71     75.93 o 
   5  26   1     5410.69     5453.26    131.61 o 
   6  26   1      261.35      336.59     85.62 o 
   7  26   1       11.20      -48.37     78.89 o 
   8  26   1      260.87      256.61     99.32 o 
   9  26   1        4.92      121.98     88.90 o 
  -9  27   1      284.49      256.32    153.36 o 
  -8  27   1     1555.32     1938.80    302.31 o 
  -7  27   1     1156.32      878.13    160.37 o 
  -6  27   1      226.84       75.14     58.51 o 
  -5  27   1        9.84      -12.00     50.74 o 
  -4  27   1     4472.32     4702.21    161.66 o 
  -3  27   1        4.99       46.44     27.36 o 
  -2  27   1      643.52      602.37     43.35 o 
  -1  27   1       37.63       28.61     31.04 o 
   0  27   1      563.31      558.85     50.09 o 
   1  27   1     3156.92     3204.36    138.34 o 
   2  27   1     7016.08     7296.48    167.21 o 
   3  27   1      100.06      190.68     45.18 o 
   4  27   1     6815.89     6791.84    166.90 o 
   5  27   1     2330.49     2265.97    126.03 o 
   6  27   1      288.35      171.39     63.07 o 
   7  27   1     1265.51     1206.05    104.41 o 
   8  27   1     1965.30     1932.37    142.21 o 
   9  27   1      142.78      340.34    139.16 o 
  -9  28   1      689.62      781.79    148.97 o 
  -8  28   1       35.35      -18.12     95.17 o 
  -7  28   1       35.05      -55.25    129.88 o 
  -6  28   1      678.81     1280.75    230.10 o 
  -5  28   1      272.35      331.94     56.88 o 
  -4  28   1       15.29      235.34     85.03 o 
  -3  28   1      824.15      912.56    111.57 o 
  -2  28   1      693.96      794.25     67.40 o 
  -1  28   1     5672.77     5549.02    144.18 o 
   0  28   1     6249.31     5427.00    532.91 o 
   1  28   1     1007.09      974.53     94.00 o 
   2  28   1      226.17      264.85     42.49 o 
   3  28   1     2885.39     2800.31    108.10 o 
   4  28   1     1775.13     1793.18     97.52 o 
   5  28   1      704.40      714.10    152.41 o 
   6  28   1        2.37      -33.47     84.10 o 
   7  28   1        8.71       33.29     78.38 o 
   8  28   1      189.12      182.74    114.57 o 
   9  28   1      533.04      756.05    134.25 o 
  -8  29   1      441.31      421.59     95.32 o 
  -7  29   1     1637.96     1755.30    229.76 o 
  -6  29   1       12.07      186.84     59.04 o 
  -5  29   1      102.03       28.81     73.88 o 
  -4  29   1      854.45      809.46     81.95 o 
  -3  29   1    11370.53    11185.32    412.23 o 
  -2  29   1     2101.33     1893.68     69.67 o 
  -1  29   1     4021.78     4499.49    220.66 o 
   0  29   1      887.77      887.05     72.01 o 
   1  29   1     3253.99     3509.14     96.82 o 
   2  29   1       41.35      -48.39     48.39 o 
   3  29   1      748.98      739.61     77.98 o 
   4  29   1     3727.36     3808.77    166.29 o 
   5  29   1     2175.48     2035.98    146.13 o 
   6  29   1      411.56      458.56     84.25 o 
   7  29   1     8178.37     8734.62    288.20 o 
   8  29   1      114.48      118.75    165.15 o 
  -8  30   1      132.04     -172.28    172.28 o 
  -7  30   1     1185.30     1351.80    220.54 o 
  -6  30   1      535.79      839.24     86.51 o 
  -5  30   1      200.98      302.65     84.09 o 
  -4  30   1      614.20      786.49    206.00 o 
  -3  30   1     1799.02     1763.91     92.56 o 
  -2  30   1       85.11       29.03     56.27 o 
  -1  30   1       97.90      358.70    107.87 o 
   0  30   1      325.18      405.15     73.98 o 
   1  30   1       46.93       81.26     46.03 o 
   2  30   1     1723.16     1749.31     75.18 o 
   3  30   1       71.80       63.87     43.59 o 
   4  30   1     1947.56     1909.39    139.68 o 
   5  30   1       49.61       79.04     61.16 o 
   6  30   1      602.52      689.85    100.73 o 
   7  30   1        0.96      -55.42    107.54 o 
   8  30   1       39.79      -37.76    139.84 o 
  -8  31   1      254.41      327.71    110.61 o 
  -7  31   1        5.05      -84.09    111.17 o 
  -6  31   1      255.95      124.93    148.60 o 
  -5  31   1      980.09      886.61     94.80 o 
  -4  31   1        2.79       25.55    112.46 o 
  -3  31   1     3460.14     3171.02    171.92 o 
  -2  31   1     1369.50     1518.08    120.24 o 
  -1  31   1      290.18      364.84     65.40 o 
   0  31   1      450.91      338.82     76.00 o 
   1  31   1      377.12      452.55     67.97 o 
   2  31   1      755.14      906.13    122.48 o 
   3  31   1     1180.56     1027.65     68.21 o 
   4  31   1     1601.70     1586.84    106.42 o 
   5  31   1     1408.59     1452.14    122.92 o 
   6  31   1        2.09       50.73     71.19 o 
   7  31   1       21.20      173.73     94.33 o 
   8  31   1      561.34      496.71    153.59 o 
  -8  32   1        4.13       30.56    244.92 o 
  -7  32   1     1466.89     1317.31    159.00 o 
  -6  32   1      864.79     1091.87    168.35 o 
  -5  32   1     2868.26     2862.45    176.60 o 
  -4  32   1      642.72      725.98    119.88 o 
  -3  32   1     1461.92     1693.83    204.34 o 
  -2  32   1       15.80     -107.69    108.27 o 
  -1  32   1     8983.44     9419.65    387.97 o 
   0  32   1      225.16      227.98     88.83 o 
   1  32   1     3487.81     3587.84    185.22 o 
   2  32   1      884.57     1030.20     85.66 o 
   3  32   1     1486.79     1516.34    103.73 o 
   4  32   1       20.98       84.82     79.91 o 
   5  32   1     1555.52     1500.65    115.76 o 
   6  32   1      396.15      427.24     79.95 o 
   7  32   1      466.92      425.70    211.07 o 
   8  32   1       20.62      617.29    232.99 o 
  -7  33   1     3726.49     3811.00    276.15 o 
  -6  33   1      420.24      860.75    169.88 o 
  -5  33   1     1045.37     1028.26    118.11 o 
  -4  33   1        1.57      -59.45     59.45 o 
  -3  33   1      414.02      353.58     79.32 o 
  -2  33   1      493.00      379.10     88.81 o 
  -1  33   1       63.05      135.80    107.07 o 
   0  33   1      558.05      520.84     56.31 o 
   1  33   1     5460.89     6211.81    187.08 o 
   2  33   1      573.43      623.06     60.43 o 
   3  33   1     5959.43     5677.39    290.85 o 
   4  33   1      640.47      554.05     94.07 o 
   5  33   1     1197.24     1175.49    142.91 o 
   6  33   1     1006.41     1020.28    126.35 o 
   7  33   1     1210.00      991.40    134.32 o 
  -7  34   1       13.30      -21.16    124.51 o 
  -6  34   1      669.93      771.53    138.86 o 
  -5  34   1     3279.07     3579.48    191.37 o 
  -4  34   1      816.62      827.60    110.68 o 
  -3  34   1      607.47      629.83     98.43 o 
  -2  34   1      206.51      281.76     93.91 o 
  -1  34   1     2483.68     2542.90    197.02 o 
   0  34   1       87.62      228.05     58.33 o 
   1  34   1     1657.92     1762.53    138.42 o 
   2  34   1        8.76       82.47     83.81 o 
   3  34   1      379.31      212.55    129.74 o 
   4  34   1      238.59      129.34     61.62 o 
   5  34   1     2718.22     2814.20    155.15 o 
   6  34   1      412.84      451.34    107.68 o 
   7  34   1      977.09     1013.83    165.96 o 
  -7  35   1     4966.46     5291.22    306.63 o 
  -6  35   1        6.37       38.08    106.29 o 
  -5  35   1     1673.69     1385.00    277.03 o 
  -4  35   1        6.83       70.25     81.93 o 
  -3  35   1     1282.15     1441.97    281.32 o 
  -2  35   1      305.43      250.03    103.18 o 
  -1  35   1      459.58      267.26    179.74 o 
   0  35   1       24.47       49.65     93.41 o 
   1  35   1     6754.15     7289.26    436.45 o 
   2  35   1     1322.66     1347.21    196.66 o 
   3  35   1      421.00      497.74     92.76 o 
   4  35   1       42.51       66.22     94.50 o 
   5  35   1     5261.33     5877.39    224.50 o 
   6  35   1     1505.82     1406.63    153.39 o 
   7  35   1     1487.69     1215.87    368.45 o 
  -6  36   1        0.62       11.23    127.17 o 
  -5  36   1     7891.96     8296.70    286.51 o 
  -4  36   1      643.32      578.44    112.48 o 
  -3  36   1        0.42     -103.90    103.90 o 
  -2  36   1     3229.22     3257.31    205.86 o 
  -1  36   1     8936.61    10038.89    367.94 o 
   0  36   1     2217.26     2101.61    203.49 o 
   1  36   1     1821.46     1822.64    167.76 o 
   2  36   1      184.85      209.48    108.23 o 
   3  36   1     2482.84     2594.38    275.00 o 
   4  36   1     1897.16     1637.77    151.11 o 
   5  36   1      840.71     1098.07    151.62 o 
   6  36   1      789.04      729.77    161.48 o 
  -6  37   1      223.13      546.11    333.38 o 
  -5  37   1      710.87      882.93    107.15 o 
  -4  37   1       87.37      152.15    107.56 o 
  -3  37   1     2465.60     2675.96    344.42 o 
  -2  37   1      158.10      154.82     81.20 o 
  -1  37   1     2678.99     2816.19    210.33 o 
   0  37   1      378.36      338.60    123.31 o 
   1  37   1      156.03      169.54     72.74 o 
   2  37   1      134.95      208.87    104.63 o 
   3  37   1     2965.14     2744.07    219.92 o 
   4  37   1     1423.35     1375.86    131.82 o 
   5  37   1       55.59        4.32    115.91 o 
   6  37   1        2.78       18.61    175.33 o 
  -5  38   1     3339.59     3086.89    184.40 o 
  -4  38   1      279.03      394.79     93.84 o 
  -3  38   1        2.77      -66.93    108.99 o 
  -2  38   1      283.24      194.49     91.96 o 
  -1  38   1     7665.94     8344.22    288.89 o 
   0  38   1      257.20      206.31     85.35 o 
   1  38   1      667.62      966.68    130.30 o 
   2  38   1      942.40     1086.12    171.15 o 
   3  38   1        2.69       98.14     87.60 o 
   4  38   1     1444.89     1467.79    126.93 o 
   5  38   1       91.84      138.79     95.12 o 
  -5  39   1       93.11      239.72    114.70 o 
  -4  39   1       22.06      100.20    121.43 o 
  -3  39   1     4342.02     4122.23    223.17 o 
  -2  39   1      610.05      630.52    134.96 o 
  -1  39   1      951.33     1045.32    127.08 o 
   0  39   1       10.97      433.86    200.80 o 
   1  39   1     4307.27     4581.04    314.60 o 
   2  39   1       53.29      229.71    349.03 o 
   3  39   1      370.26      123.23     93.11 o 
   4  39   1        9.12       44.07    106.38 o 
   5  39   1       35.72      -94.68     94.68 o 
  -4  40   1      149.55      223.46    139.46 o 
  -3  40   1      917.40     1056.28    128.06 o 
  -2  40   1     1117.97     1290.00    124.71 o 
  -1  40   1       63.11       26.67    106.41 o 
   0  40   1     1111.96     1311.53    228.38 o 
   1  40   1     1652.23     1989.95    236.65 o 
   2  40   1     5804.12     7028.94    343.48 o 
   3  40   1     2868.74     2764.35    250.74 o 
   4  40   1      667.13      859.38    157.60 o 
  -3  41   1       16.58     -100.82    100.82 o 
  -2  41   1      214.62      329.70     91.64 o 
  -1  41   1      110.87       71.65    136.91 o 
   0  41   1      361.53      388.12    123.50 o 
   1  41   1      244.55      104.52    148.10 o 
   2  41   1        2.92       10.77    158.69 o 
   3  41   1        9.44      -75.17    129.86 o 
  -3  42   1       76.03       18.69    343.65 o 
  -2  42   1      555.26      549.55    174.51 o 
  -1  42   1        7.53      192.09    207.97 o 
   0  42   1      842.45      920.18    188.97 o 
   1  42   1      511.20      940.77    163.17 o 
   2  42   1      524.01      703.05    328.60 o 
  -1  43   1      185.39       35.30    139.79 o 
   0  43   1      631.49      921.42    197.07 o 
   1  43   1       24.46      145.22    160.73 o 
 -11   0   2      280.79      765.72    234.02 o 
 -10   0   2     1624.71     2412.85    387.19 o 
  -9   0   2      116.64      375.45    114.93 o 
  -8   0   2       26.33       14.91    119.52 o 
  -7   0   2      740.61      579.02    185.55 o 
  -6   0   2    65211.98    63820.50   1967.39 o 
  -5   0   2    14774.47    14623.35    313.11 o 
  -4   0   2    84658.89    88520.36   2530.93 o 
  -3   0   2     7352.61     7097.96    279.22 o 
  -2   0   2    25477.73    24616.43    417.33 o 
  -1   0   2      256.66      506.78     34.99 o 
   0   0   2   157982.64   141366.28  44163.46 o 
   1   0   2    36554.34    36122.21    619.85 o 
   2   0   2    17642.38    18489.37    417.84 o 
   3   0   2     7719.43     8346.78    324.45 o 
   4   0   2     2492.45     2257.27    104.38 o 
   5   0   2    24154.48    23948.42    768.66 o 
   6   0   2      806.30      939.64     94.55 o 
   7   0   2    21895.31    22045.06    563.39 o 
   8   0   2     6242.17     7087.89    355.49 o 
   9   0   2       91.75      100.75    133.81 o 
  10   0   2     1829.38     2025.72    201.00 o 
  11   0   2     1404.58     1457.01    230.95 o 
 -11   1   2      294.04      322.45    142.65 o 
 -10   1   2        2.07       69.02     89.81 o 
  -9   1   2      821.20      973.51    136.14 o 
  -8   1   2     2783.88     2530.69    165.35 o 
  -7   1   2     5759.93     5808.93    158.78 o 
  -6   1   2     2019.78     2202.13     71.72 o 
  -5   1   2     1965.77     2579.29    424.95 o 
  -4   1   2     1553.74     1464.04     43.45 o 
  -3   1   2      167.74      227.17     17.60 o 
  -2   1   2     1014.78     1187.40     30.08 o 
  -1   1   2     6364.07     6602.88     83.71 o 
   0   1   2    47602.64    45091.00   6520.54 o 
   1   1   2     4233.45     4068.54     56.50 o 
   2   1   2     3879.87     3897.66     83.01 o 
   3   1   2     2545.42     2790.92     85.32 o 
   4   1   2     2189.68     1928.83     70.84 o 
   5   1   2     6401.45     5884.65    191.46 o 
   6   1   2     2120.50     1945.81    201.21 o 
   7   1   2     5295.30     4663.83    151.23 o 
   8   1   2      307.09      564.42    123.07 o 
   9   1   2       13.13       -4.71     62.48 o 
  10   1   2     2679.15     2749.58    212.64 o 
  11   1   2      321.68      378.80    200.99 o 
 -11   2   2      122.91      108.30    239.38 o 
 -10   2   2     2782.91     2881.40    157.59 o 
  -9   2   2       64.30      114.79    109.52 o 
  -8   2   2     3946.19     3736.68    150.94 o 
  -7   2   2      148.30      177.87     51.67 o 
  -6   2   2    19053.45    19189.44    342.21 o 
  -5   2   2       83.40       98.01     45.89 o 
  -4   2   2      521.58      672.92     37.10 o 
  -3   2   2     4374.39     4947.87     74.24 o 
  -2   2   2     1432.27     1593.08     38.31 o 
  -1   2   2     3297.31     3552.15     49.29 o 
   0   2   2       34.07       48.21     10.15 o 
   1   2   2    20034.37    20630.45    268.87 o 
   2   2   2      836.22      854.47     29.80 o 
   3   2   2     9384.35     9161.71    200.24 o 
   4   2   2       59.88      142.70     36.48 o 
   5   2   2    16087.96    15481.08    292.67 o 
   6   2   2     4049.95     4188.65    132.71 o 
   7   2   2       46.67      -14.19     53.16 o 
   8   2   2      239.43      220.42     72.89 o 
   9   2   2     1714.37     2010.97    126.52 o 
  10   2   2      586.12      746.23    156.81 o 
  11   2   2      887.18     1012.35    141.96 o 
 -11   3   2      361.74      308.84    113.96 o 
 -10   3   2       99.09      197.75    101.00 o 
  -9   3   2       65.64      935.31    341.74 o 
  -8   3   2    13742.02    14079.63    311.77 o 
  -7   3   2      660.33      760.30    102.15 o 
  -6   3   2     1803.21     1896.56     68.28 o 
  -5   3   2       29.92       33.88     27.99 o 
  -4   3   2    24374.53    24332.47    424.36 o 
  -3   3   2    11391.75    12077.87    154.65 o 
  -2   3   2    11094.73    11265.26    129.67 o 
  -1   3   2    19130.70    19574.49    202.49 o 
   0   3   2    39768.50    41248.05    474.22 o 
   1   3   2    17989.17    17443.05    206.17 o 
   2   3   2     8248.33     8128.45    117.35 o 
   3   3   2     9213.80     9662.78    153.89 o 
   4   3   2     9523.91     9422.38    177.74 o 
   5   3   2       26.47       65.96     47.71 o 
   6   3   2    16566.26    15915.24    358.31 o 
   7   3   2     2877.55     2911.71    141.26 o 
   8   3   2       85.42       32.51     89.29 o 
   9   3   2     3283.40     3704.39    254.96 o 
  10   3   2     9299.65     9695.29    281.11 o 
  11   3   2      251.17      574.59    200.79 o 
 -11   4   2        3.77      112.72    145.35 o 
 -10   4   2    10673.26    11702.57    442.15 o 
  -9   4   2      223.37       99.77     75.48 o 
  -8   4   2     3856.54     3662.65    139.31 o 
  -7   4   2      108.01      164.89     61.49 o 
  -6   4   2     5725.45     5654.78    222.95 o 
  -5   4   2      947.20     1305.84    228.60 o 
  -4   4   2     3271.74     3437.15     65.87 o 
  -3   4   2     9614.92     9921.83    120.49 o 
  -2   4   2    19799.55    19308.13    208.45 o 
  -1   4   2    67469.96    66345.93    641.86 o 
   0   4   2    35243.78    36030.58    409.45 o 
   1   4   2     8328.63     8894.87    108.57 o 
   2   4   2       31.10       84.08     18.02 o 
   3   4   2       19.47       57.84     24.53 o 
   4   4   2    17029.19    16865.25    328.08 o 
   5   4   2       57.99       43.64     36.46 o 
   6   4   2      987.58     1295.71    112.64 o 
   7   4   2      491.96      547.65     79.71 o 
   8   4   2     1782.42     1808.37    236.93 o 
   9   4   2     1428.99     1409.33    113.78 o 
  10   4   2     1118.08     1005.68    130.29 o 
  11   4   2      964.63      869.45    134.70 o 
 -11   5   2     3095.13     2844.25    220.71 o 
 -10   5   2     2209.78     2197.49    270.85 o 
  -9   5   2       59.59      998.85    191.75 o 
  -8   5   2     1164.03     1173.64     77.65 o 
  -7   5   2      478.31      474.58     75.48 o 
  -6   5   2    13494.91    13308.10    272.88 o 
  -5   5   2    12447.87    12746.74    197.04 o 
  -4   5   2    10396.02    10186.09    145.53 o 
  -3   5   2     1408.58     1286.02     56.10 o 
  -2   5   2    11188.20    11159.31    115.29 o 
  -1   5   2    18399.70    19072.02    195.64 o 
   0   5   2     2709.91     2779.53     49.41 o 
   1   5   2    37653.48    37756.91    403.84 o 
   2   5   2     2656.29     2686.59     59.47 o 
   3   5   2      192.69      310.56     33.79 o 
   4   5   2       89.77       76.88     32.80 o 
   5   5   2      131.11       76.17     59.34 o 
   6   5   2      956.99      873.87     63.28 o 
   7   5   2     1797.22     1925.84    264.53 o 
   8   5   2       86.76      161.53     62.25 o 
   9   5   2     4398.43     4300.90    226.55 o 
  10   5   2      342.69      366.84     90.21 o 
  11   5   2       33.01      -18.63    116.46 o 
 -11   6   2      126.04        7.33    131.85 o 
 -10   6   2      582.00      550.28    137.94 o 
  -9   6   2      690.04      807.87    121.50 o 
  -8   6   2       64.01       67.74     67.59 o 
  -7   6   2       96.67      175.25     42.18 o 
  -6   6   2     2250.56     2203.97     88.16 o 
  -5   6   2       11.54       74.83     46.36 o 
  -4   6   2     4388.49     4557.91    115.63 o 
  -3   6   2    23600.52    23818.56    241.54 o 
  -2   6   2      888.22     1013.03     24.16 o 
  -1   6   2    29366.01    29021.03    331.21 o 
   0   6   2    13521.30    13309.03    183.44 o 
   1   6   2     4848.41     5101.83     68.98 o 
   2   6   2     6041.81     6963.14    105.89 o 
   3   6   2    11785.82    12313.37    164.11 o 
   4   6   2    14459.04    14962.53    229.73 o 
   5   6   2      272.03      409.27     63.92 o 
   6   6   2     1528.99     1545.63    135.93 o 
   7   6   2    10779.38    10797.47    247.53 o 
   8   6   2     1849.55     1779.27    123.08 o 
   9   6   2     1491.68     1558.57    125.31 o 
  10   6   2      899.76      882.15    123.64 o 
  11   6   2     1734.99     1743.75    155.65 o 
 -11   7   2       13.35        4.22    192.69 o 
 -10   7   2     2585.01     3419.74    271.00 o 
  -9   7   2     2101.02     2210.80    137.09 o 
  -8   7   2     3230.84     3360.95    171.86 o 
  -7   7   2      430.09      379.19     43.76 o 
  -6   7   2     4656.24     4859.97    130.30 o 
  -5   7   2    26462.53    28344.35    468.73 o 
  -4   7   2    39840.47    38244.77    446.45 o 
  -3   7   2     8885.54     8903.88    116.16 o 
  -2   7   2      126.51      154.55     16.64 o 
  -1   7   2    23684.59    23952.01    276.39 o 
   0   7   2      556.15      588.06     17.36 o 
   1   7   2       20.80       10.13     15.01 o 
   2   7   2    44405.79    44811.55    486.35 o 
   3   7   2      868.62      680.74     32.61 o 
   4   7   2    11755.59    11705.35    169.05 o 
   5   7   2     8429.50     8856.71    165.00 o 
   6   7   2    38024.53    36732.86    653.58 o 
   7   7   2     2175.00     1813.25    143.79 o 
   8   7   2      210.48      202.35     64.70 o 
   9   7   2      425.56      471.87     87.16 o 
  10   7   2     3303.70     3571.14    203.44 o 
  11   7   2     3496.79     3377.72    182.09 o 
 -11   8   2      254.92       35.99    430.55 o 
 -10   8   2     4776.75     4876.30    242.79 o 
  -9   8   2      707.60     1132.70    168.54 o 
  -8   8   2      101.24      204.76     57.72 o 
  -7   8   2      751.78      898.37     97.15 o 
  -6   8   2     1062.35     1142.74     70.74 o 
  -5   8   2    46094.16    45484.67    763.67 o 
  -4   8   2      193.45      235.46     38.65 o 
  -3   8   2    47397.47    48231.06    439.29 o 
  -2   8   2      108.89      158.98     21.43 o 
  -1   8   2     1014.71     1191.65     39.52 o 
   0   8   2     2606.95     2518.45     47.73 o 
   1   8   2    44482.91    43249.28    434.62 o 
   2   8   2    19125.11    19503.60    229.91 o 
   3   8   2      702.20      528.88     29.34 o 
   4   8   2    10075.77    10286.50    160.10 o 
   5   8   2     3797.88     3472.81    177.74 o 
   6   8   2     4169.61     3992.91    170.68 o 
   7   8   2        4.90      108.50     57.25 o 
   8   8   2     1729.61     1710.40    146.84 o 
   9   8   2     1242.89     1177.97    107.46 o 
  10   8   2      559.64      639.53    142.77 o 
  11   8   2      871.16      940.34    140.95 o 
 -11   9   2     2204.38     2269.67    173.76 o 
 -10   9   2        2.45      196.03    125.93 o 
  -9   9   2     3043.11     3426.19    181.56 o 
  -8   9   2      703.98      769.72     73.89 o 
  -7   9   2      121.31       43.13     85.63 o 
  -6   9   2     5418.27     5119.47    185.14 o 
  -5   9   2       74.49      202.67    219.70 o 
  -4   9   2    10148.30    10224.89    126.78 o 
  -3   9   2    19149.66    20045.53    218.94 o 
  -2   9   2     4060.70     3814.39     60.35 o 
  -1   9   2    18912.76    17895.00    192.04 o 
   0   9   2      401.64      523.51     21.38 o 
   1   9   2     1848.07     2150.20     35.83 o 
   2   9   2        0.09       16.47     16.89 o 
   3   9   2     6351.04     6225.94    100.12 o 
   4   9   2      693.89      654.78     30.81 o 
   5   9   2       84.03       83.79     39.12 o 
   6   9   2    14416.67    14505.85    269.74 o 
   7   9   2     2121.34     2117.87     87.02 o 
   8   9   2     4210.03     4080.59    215.62 o 
   9   9   2      586.16      470.77     73.72 o 
  10   9   2      368.24      215.05    130.26 o 
  11   9   2     1474.93     1334.58    160.15 o 
 -11  10   2      124.50       88.47    257.32 o 
 -10  10   2     4447.43     4159.12    378.70 o 
  -9  10   2      667.92      864.02    170.74 o 
  -8  10   2     1116.69     1336.03     99.04 o 
  -7  10   2      124.66      215.14     49.54 o 
  -6  10   2      211.59      234.11     86.33 o 
  -5  10   2     2895.30     2883.51     81.68 o 
  -4  10   2     2839.53     3038.31    157.75 o 
  -3  10   2      174.83      235.00     19.12 o 
  -2  10   2    13651.85    13291.19    155.42 o 
  -1  10   2     1218.41     1168.33     31.64 o 
   0  10   2        5.49       28.35     10.88 o 
   1  10   2      919.58     1062.36     30.88 o 
   2  10   2     4334.41     4127.83     78.10 o 
   3  10   2       53.32        8.61     24.37 o 
   4  10   2     1457.15     1289.70     66.01 o 
   5  10   2    33152.60    32825.56    435.48 o 
   6  10   2      518.78      629.57     66.81 o 
   7  10   2     1630.03     1493.33    135.40 o 
   8  10   2     7688.73     8131.37    227.09 o 
   9  10   2      422.58      350.77     92.79 o 
  10  10   2      861.57      795.50    129.04 o 
  11  10   2        8.86       78.54    154.37 o 
 -11  11   2     1443.45     1817.79    190.43 o 
 -10  11   2        0.07      252.64    451.68 o 
  -9  11   2    16079.34    17558.24   1013.80 o 
  -8  11   2      107.90       17.85     59.32 o 
  -7  11   2      538.69      581.75     78.71 o 
  -6  11   2      348.57      363.97    102.52 o 
  -5  11   2    16429.40    16379.39    406.80 o 
  -4  11   2     7740.32     7344.75    105.88 o 
  -3  11   2     1430.14     1533.73     37.78 o 
  -2  11   2     6274.67     6162.46    107.94 o 
  -1  11   2    23087.58    22028.64    228.84 o 
   0  11   2    10714.84    10271.79    120.47 o 
   1  11   2      177.71      209.08     18.29 o 
   2  11   2     8076.94     7669.18     94.06 o 
   3  11   2    17596.86    17869.34    217.40 o 
   4  11   2    20031.78    19776.27    247.93 o 
   5  11   2     5403.81     5291.09    119.32 o 
   6  11   2     1562.93     1406.38    125.90 o 
   7  11   2       17.64      -25.81     44.29 o 
   8  11   2      220.87      324.24     78.05 o 
   9  11   2     2635.08     2552.76    130.66 o 
  10  11   2     4874.70     4899.49    221.43 o 
  11  11   2       93.02     -160.26    166.36 o 
 -11  12   2      218.34      132.80    140.45 o 
 -10  12   2      605.69      293.70    141.09 o 
  -9  12   2     2142.58     2569.49    206.05 o 
  -8  12   2      814.89      907.65     86.46 o 
  -7  12   2     5800.70     5843.52    163.24 o 
  -6  12   2     2047.15     2038.74     90.44 o 
  -5  12   2     6053.21     5981.02    205.48 o 
  -4  12   2     5963.15     6036.45    155.77 o 
  -3  12   2    24972.77    24674.40    245.00 o 
  -2  12   2     1160.32     1350.46     48.69 o 
  -1  12   2     5973.46     6757.44     88.19 o 
   0  12   2      240.83      193.04     18.21 o 
   1  12   2    17554.55    17517.46    173.19 o 
   2  12   2     4229.17     4284.46     62.06 o 
   3  12   2     4632.47     4708.34     86.18 o 
   4  12   2       91.82      120.11     26.48 o 
   5  12   2    63041.02    62009.46    770.29 o 
   6  12   2     2518.59     2238.08    116.09 o 
   7  12   2     6654.33     7863.72    289.57 o 
   8  12   2      185.25      207.33     88.99 o 
   9  12   2     1767.45     1905.34    140.59 o 
  10  12   2      381.79      260.55    101.66 o 
  11  12   2     2581.77     2550.46    236.76 o 
 -11  13   2        0.59      433.85    274.93 o 
 -10  13   2       45.36      -96.29    101.56 o 
  -9  13   2        2.77       88.64    119.12 o 
  -8  13   2      196.37      174.31    110.48 o 
  -7  13   2     3002.76     3007.68    109.47 o 
  -6  13   2     2931.58     2841.58    190.46 o 
  -5  13   2    27541.52    27793.97    379.08 o 
  -4  13   2    24197.12    23862.81    277.43 o 
  -3  13   2      568.18      719.94     35.11 o 
  -2  13   2      672.17      684.54     33.66 o 
  -1  13   2     4043.21     3679.71     67.54 o 
   0  13   2     5660.93     5347.37     75.67 o 
   1  13   2     7981.37     8541.00    101.51 o 
   2  13   2    11273.56    11520.83    149.97 o 
   3  13   2     1098.74     1187.16     44.46 o 
   4  13   2     6678.66     6244.10    210.37 o 
   5  13   2     2777.80     2836.03     98.70 o 
   6  13   2     1761.70     1604.79     72.03 o 
   7  13   2      249.03      248.59     54.47 o 
   8  13   2     1016.32      961.68    179.24 o 
   9  13   2        4.10      139.16     72.49 o 
  10  13   2       86.81     -102.76    102.76 o 
  11  13   2       39.73      144.39    215.06 o 
 -11  14   2      101.14      208.84    122.39 o 
 -10  14   2        0.53      109.81    111.77 o 
  -9  14   2     2172.28     2323.67    195.67 o 
  -8  14   2      453.71      483.19     88.53 o 
  -7  14   2      450.96      445.94     69.53 o 
  -6  14   2     6349.65     6581.18    225.81 o 
  -5  14   2     4579.46     4833.56     99.92 o 
  -4  14   2    18396.93    19202.12    265.65 o 
  -3  14   2      756.28      631.23     45.26 o 
  -2  14   2      547.44      468.06     32.62 o 
  -1  14   2     6837.95     7237.02    156.88 o 
   0  14   2     1924.15     1818.22     66.06 o 
   1  14   2     9646.32    10291.58    109.94 o 
   2  14   2     7126.87     7348.47     99.03 o 
   3  14   2     3054.82     3480.75     68.01 o 
   4  14   2     2413.40     2407.60     80.63 o 
   5  14   2    12365.65    12373.49    228.36 o 
   6  14   2     1971.85     1941.03     71.82 o 
   7  14   2     3596.09     3444.24    167.71 o 
   8  14   2     1842.92     2016.92    112.55 o 
   9  14   2      571.28      405.02    134.13 o 
  10  14   2     1955.41     1927.10    199.55 o 
  11  14   2      268.08       35.76    182.32 o 
 -11  15   2     1563.16     1435.53    203.45 o 
 -10  15   2        8.97       17.09    148.16 o 
  -9  15   2     2706.92     4055.08    601.52 o 
  -8  15   2      181.29      298.88     69.11 o 
  -7  15   2     4995.34     5319.20    196.58 o 
  -6  15   2     2563.09     2366.47     79.96 o 
  -5  15   2    12331.29    11691.50    226.95 o 
  -4  15   2      471.53      549.10     41.89 o 
  -3  15   2     1322.45     1477.36     96.21 o 
  -2  15   2      275.40      359.47     35.26 o 
  -1  15   2    49671.97    47441.07    488.32 o 
   0  15   2      594.61      538.58     30.23 o 
   1  15   2    16693.26    16877.21    173.73 o 
   2  15   2     7915.29     8164.27    106.07 o 
   3  15   2    15809.90    15769.32    200.27 o 
   4  15   2      590.30      544.86     55.76 o 
   5  15   2     5037.97     5110.11    134.06 o 
   6  15   2      983.62     1035.61     82.19 o 
   7  15   2      306.82      307.37     77.51 o 
   8  15   2     2741.79     3211.01    154.21 o 
   9  15   2     2367.56     2546.12    158.10 o 
  10  15   2     1445.50     1518.64    203.81 o 
  11  15   2      416.18      591.53    298.23 o 
 -11  16   2      384.37       95.57    131.64 o 
 -10  16   2      544.03      805.33    133.44 o 
  -9  16   2     2909.91     3593.17    242.54 o 
  -8  16   2      152.11      128.59     75.09 o 
  -7  16   2      560.98      684.62     74.87 o 
  -6  16   2     1869.34     2190.41     78.99 o 
  -5  16   2       21.06       35.03     46.20 o 
  -4  16   2      675.03      612.99     31.66 o 
  -3  16   2     2500.48     2439.85    146.58 o 
  -2  16   2     6378.63     5916.67    103.38 o 
  -1  16   2     7333.78     7047.29    123.52 o 
   0  16   2    11720.34    11590.04    123.56 o 
   1  16   2    28371.30    27852.73    274.07 o 
   2  16   2     4707.61     4385.61     76.46 o 
   3  16   2      386.60      386.17     32.90 o 
   4  16   2     5922.27     5617.57    123.02 o 
   5  16   2     5278.69     4922.60    100.35 o 
   6  16   2     6213.31     5899.68    142.34 o 
   7  16   2     1103.42     1052.80    134.21 o 
   8  16   2     2998.37     3326.24    155.10 o 
   9  16   2     2612.80     2735.06    216.81 o 
  10  16   2     2282.69     2419.12    317.83 o 
 -10  17   2        8.03      232.51    108.17 o 
  -9  17   2       19.32      166.62    136.66 o 
  -8  17   2      178.65      234.94    113.26 o 
  -7  17   2      511.27      513.06    121.12 o 
  -6  17   2      934.09      922.10     88.94 o 
  -5  17   2     1443.04     1382.27     80.77 o 
  -4  17   2      644.91      603.92     38.07 o 
  -3  17   2     3745.44     3759.59     87.39 o 
  -2  17   2     9007.50     9068.62    143.88 o 
  -1  17   2     1779.73     1878.79     52.85 o 
   0  17   2     1559.39     1735.83     38.60 o 
   1  17   2        1.72      -16.98     19.75 o 
   2  17   2     3557.88     3633.00     58.78 o 
   3  17   2     2469.07     2506.04     57.06 o 
   4  17   2      373.83      265.44     66.31 o 
   5  17   2     3739.36     3643.46    105.68 o 
   6  17   2     1005.79      817.67     71.15 o 
   7  17   2      230.97      470.32    114.54 o 
   8  17   2      128.48      275.46     76.60 o 
   9  17   2      345.11      417.37     95.72 o 
  10  17   2      115.40       50.86    148.36 o 
 -10  18   2       12.12      133.47    111.69 o 
  -9  18   2     3138.49     3349.18    280.69 o 
  -8  18   2       96.50      108.69    116.05 o 
  -7  18   2     3295.27     3068.13    139.42 o 
  -6  18   2        6.66       13.54     49.00 o 
  -5  18   2      488.01      473.74     48.29 o 
  -4  18   2     5003.20     5098.47    110.41 o 
  -3  18   2       96.24       91.14     40.60 o 
  -2  18   2     9942.57     9059.13    160.90 o 
  -1  18   2     4848.34     4701.91     93.43 o 
   0  18   2     3896.69     3473.56     55.86 o 
   1  18   2    41167.79    41616.39    377.22 o 
   2  18   2      157.32       71.71     21.00 o 
   3  18   2     4191.19     4257.88     73.90 o 
   4  18   2      138.74      203.55     41.71 o 
   5  18   2    11584.23    11026.45    218.75 o 
   6  18   2     1526.56     1549.35     78.74 o 
   7  18   2     2350.10     2559.01    161.48 o 
   8  18   2     6085.88     6429.21    204.10 o 
   9  18   2     3286.76     3504.35    205.30 o 
  10  18   2     2223.01     2050.70    179.38 o 
 -10  19   2       13.87      118.44    113.47 o 
  -9  19   2      810.54      833.60    174.86 o 
  -8  19   2       13.76       51.10     71.60 o 
  -7  19   2     7984.91     8466.99    272.28 o 
  -6  19   2       80.18      168.94     90.09 o 
  -5  19   2     6958.48     7105.27    256.11 o 
  -4  19   2      584.76      481.68     56.17 o 
  -3  19   2       66.59       90.74     48.69 o 
  -2  19   2        8.73       11.80     31.79 o 
  -1  19   2     9873.18     9779.78    156.50 o 
   0  19   2      897.40     1007.52     41.84 o 
   1  19   2     5687.06     5303.12     93.69 o 
   2  19   2     1107.95      947.99     42.55 o 
   3  19   2    13856.95    13714.29    260.77 o 
   4  19   2     6431.28     6154.69    139.11 o 
   5  19   2      364.82      368.24     48.31 o 
   6  19   2      193.73      269.50     68.06 o 
   7  19   2     1682.58     1785.06    117.68 o 
   8  19   2       28.35      -60.09     77.63 o 
   9  19   2     1475.15     1147.47    117.26 o 
  10  19   2       65.39      591.82    238.42 o 
 -10  20   2       70.60      157.89    156.89 o 
  -9  20   2     2296.59     2440.11    305.95 o 
  -8  20   2      171.25      280.53    120.46 o 
  -7  20   2      698.86      680.05    138.25 o 
  -6  20   2     3314.38     3263.38    197.57 o 
  -5  20   2    15260.13    14882.09    235.59 o 
  -4  20   2     4307.68     4051.68    189.16 o 
  -3  20   2      171.40      179.36     20.77 o 
  -2  20   2       33.41       73.21     39.02 o 
  -1  20   2     1646.63     1672.30     40.92 o 
   0  20   2     6207.16     5997.16     98.83 o 
   1  20   2       63.16       65.66     25.08 o 
   2  20   2     4763.43     4560.05     71.42 o 
   3  20   2     1049.33     1186.73     57.86 o 
   4  20   2     1522.53     1328.22     58.33 o 
   5  20   2     2890.07     2691.27    104.75 o 
   6  20   2      534.38      413.71     77.21 o 
   7  20   2       41.63      -21.97     88.59 o 
   8  20   2     1645.19     1768.41    175.84 o 
   9  20   2        5.25      -56.92     91.12 o 
  10  20   2      477.50      373.44    139.99 o 
 -10  21   2      217.79     -174.11    282.17 o 
  -9  21   2      540.25      696.44    118.82 o 
  -8  21   2      596.35      380.26    116.81 o 
  -7  21   2     5664.13     6052.50    209.82 o 
  -6  21   2       68.85       60.48     86.51 o 
  -5  21   2    21418.78    20998.76    302.85 o 
  -4  21   2     8722.35     8155.75    390.27 o 
  -3  21   2      114.28       99.36     46.01 o 
  -2  21   2     1648.39     1640.30     65.75 o 
  -1  21   2    14209.08    14146.06    198.49 o 
   0  21   2    31365.47    30584.58    362.39 o 
   1  21   2       26.88       39.33     23.05 o 
   2  21   2     4591.44     4335.85     82.90 o 
   3  21   2     1237.53     1105.85     45.57 o 
   4  21   2     2192.64     2142.84     81.71 o 
   5  21   2        6.67       50.71     69.84 o 
   6  21   2      128.41       81.13     61.61 o 
   7  21   2      114.78      120.49     76.67 o 
   8  21   2      536.06      443.24     94.48 o 
   9  21   2      559.47      431.70    150.11 o 
  10  21   2     1244.03     1295.57    298.47 o 
 -10  22   2       78.10      211.64    250.00 o 
  -9  22   2     1200.21     1311.95    171.73 o 
  -8  22   2     1024.17      955.57    117.97 o 
  -7  22   2     9062.06     9262.26    274.15 o 
  -6  22   2       10.50       46.79     43.67 o 
  -5  22   2     1221.98     1307.37     84.31 o 
  -4  22   2     1585.97     1641.31     54.50 o 
  -3  22   2    31220.29    31082.97    488.06 o 
  -2  22   2     4135.02     4166.74    106.92 o 
  -1  22   2      637.07      608.59     49.17 o 
   0  22   2     5340.44     5503.34     89.97 o 
   1  22   2    27294.87    26744.47    347.68 o 
   2  22   2      462.73      534.64     45.50 o 
   3  22   2      197.58      159.07     28.76 o 
   4  22   2     7346.99     7065.98    152.94 o 
   5  22   2     6049.07     6259.71    153.37 o 
   6  22   2      335.44      118.43     53.68 o 
   7  22   2     1859.23     1989.28    196.28 o 
   8  22   2       45.81      197.62     83.14 o 
   9  22   2      820.62     1214.42    175.96 o 
  10  22   2     1189.34      817.27    163.76 o 
 -10  23   2      178.49     -169.63    169.63 o 
  -9  23   2     5636.55     5341.98    249.85 o 
  -8  23   2      338.36      367.13     99.04 o 
  -7  23   2       30.09      144.30     95.09 o 
  -6  23   2       42.39      273.03     69.15 o 
  -5  23   2      386.87      460.23     95.02 o 
  -4  23   2     6651.82     7069.58    514.65 o 
  -3  23   2      301.61      239.97     51.20 o 
  -2  23   2       16.93      -10.52     45.73 o 
  -1  23   2      951.27      950.48     37.59 o 
   0  23   2     8437.92     8548.15    142.90 o 
   1  23   2      411.37      340.02     32.93 o 
   2  23   2    21649.96    21161.55    255.61 o 
   3  23   2     6158.73     5902.73    148.96 o 
   4  23   2      132.53      103.75     40.65 o 
   5  23   2     1641.26     1804.15    196.61 o 
   6  23   2        1.10      -52.55     54.86 o 
   7  23   2     1394.23     1390.97    111.92 o 
   8  23   2     1219.41     1031.04    129.31 o 
   9  23   2      116.13       96.15    121.86 o 
  10  23   2      667.84      -47.68    257.43 o 
  -9  24   2      131.15      129.09    100.80 o 
  -8  24   2     1380.79     1515.49    142.74 o 
  -7  24   2     3729.77     3562.14    162.99 o 
  -6  24   2     6289.60     6189.68    289.58 o 
  -5  24   2     1448.27     1438.40     80.39 o 
  -4  24   2     1673.54     1645.07    198.06 o 
  -3  24   2    11256.87    11282.29    223.14 o 
  -2  24   2     3939.67     4074.44    127.20 o 
  -1  24   2     4930.97     4976.38    202.23 o 
   0  24   2     1911.45     1609.04     60.51 o 
   1  24   2      279.65      250.60     28.34 o 
   2  24   2     1929.88     1782.18     52.16 o 
   3  24   2     2030.51     1963.85    129.65 o 
   4  24   2     2769.74     2595.94     96.75 o 
   5  24   2       51.62        9.34     50.75 o 
   6  24   2      228.92      207.08     75.86 o 
   7  24   2      243.50      234.00     91.76 o 
   8  24   2      319.83      557.29    102.74 o 
   9  24   2      162.59      113.35    117.40 o 
  -9  25   2     1493.81     1398.32    141.25 o 
  -8  25   2     2985.50     2664.70    163.77 o 
  -7  25   2     1370.83     1178.93    137.86 o 
  -6  25   2      175.24      274.68     58.68 o 
  -5  25   2     5393.91     5306.89    168.54 o 
  -4  25   2      139.25      101.35     56.25 o 
  -3  25   2     4053.21     3953.45    115.50 o 
  -2  25   2       20.39      107.78    100.42 o 
  -1  25   2    14244.15    14218.74    451.81 o 
   0  25   2      364.30      318.15     62.16 o 
   1  25   2     8114.82     7609.04    153.27 o 
   2  25   2     1543.86     1483.57     56.60 o 
   3  25   2     1560.88     1590.58     73.79 o 
   4  25   2     6116.87     6180.61    157.91 o 
   5  25   2     1173.47     1315.49     88.39 o 
   6  25   2     2847.06     3010.52    163.08 o 
   7  25   2     2964.19     3260.87    189.46 o 
   8  25   2      228.04      269.10    111.11 o 
   9  25   2      877.09     1130.49    332.81 o 
  -9  26   2       23.79     -125.06    125.06 o 
  -8  26   2     1242.69     1146.02    139.77 o 
  -7  26   2     1005.49     1149.22     94.10 o 
  -6  26   2     1253.93     1333.78    162.79 o 
  -5  26   2     2193.72     2350.45    119.11 o 
  -4  26   2     7627.32     7881.12    202.74 o 
  -3  26   2    24084.50    23559.26    468.76 o 
  -2  26   2      187.39      199.50     60.37 o 
  -1  26   2      890.84     1041.10    105.54 o 
   0  26   2       68.24       72.56     28.59 o 
   1  26   2     5363.45     5090.14     95.40 o 
   2  26   2      154.55      127.39     35.60 o 
   3  26   2      562.84      555.44     42.11 o 
   4  26   2     3983.68     4090.39    117.10 o 
   5  26   2       33.09       62.55     48.02 o 
   6  26   2      226.78      123.74     81.31 o 
   7  26   2     2531.82     2062.19    155.76 o 
   8  26   2     3204.07     3345.10    179.01 o 
   9  26   2      127.35       43.03    122.43 o 
  -9  27   2      275.26      287.12    211.62 o 
  -8  27   2     1741.93     1697.83    244.55 o 
  -7  27   2      599.78      654.05    122.61 o 
  -6  27   2      124.30      147.73     57.82 o 
  -5  27   2     2392.82     2232.98    104.54 o 
  -4  27   2    11200.87    11550.57    426.35 o 
  -3  27   2       19.65       38.79     52.55 o 
  -2  27   2     2242.53     2280.34    115.88 o 
  -1  27   2      401.29      389.47     44.89 o 
   0  27   2     2105.41     1982.37     74.84 o 
   1  27   2      647.73      663.64     49.95 o 
   2  27   2      238.29      190.85     49.19 o 
   3  27   2     1906.79     1977.65     95.39 o 
   4  27   2     4461.30     4569.92    181.41 o 
   5  27   2      151.45       54.55     67.83 o 
   6  27   2     6588.33     6506.51    270.48 o 
   7  27   2      870.53      716.78     91.08 o 
   8  27   2      416.80      502.34    183.66 o 
   9  27   2      635.78      543.32    132.92 o 
  -9  28   2      491.09      498.09    178.31 o 
  -8  28   2      127.80      347.39    141.78 o 
  -7  28   2      134.13      104.51     74.66 o 
  -6  28   2     1058.32     1286.95    102.56 o 
  -5  28   2     3526.33     3718.37    200.41 o 
  -4  28   2       78.86      157.94     79.81 o 
  -3  28   2     3859.52     3879.93    163.83 o 
  -2  28   2    12684.84    12509.05    301.75 o 
  -1  28   2       94.18      140.99     49.10 o 
   0  28   2    14839.75    14790.74    278.49 o 
   1  28   2       37.33       49.45     54.32 o 
   2  28   2      969.00     1085.27     85.23 o 
   3  28   2       21.50       66.67     51.34 o 
   4  28   2     4780.27     4924.68    137.34 o 
   5  28   2     1078.98      897.71     95.94 o 
   6  28   2     1468.28     1430.37    115.01 o 
   7  28   2       29.36      -30.39    107.17 o 
   8  28   2      171.91      140.35    146.90 o 
  -8  29   2      159.55      326.81    199.29 o 
  -7  29   2       40.31      -45.55     87.77 o 
  -6  29   2        8.53      -76.16     76.16 o 
  -5  29   2     1800.57     1814.32    106.71 o 
  -4  29   2     6413.88     6491.38    179.38 o 
  -3  29   2     2494.40     2826.88    249.80 o 
  -2  29   2      290.94      224.99     67.93 o 
  -1  29   2        9.71       49.06     52.77 o 
   0  29   2       69.29       70.94     55.72 o 
   1  29   2     2825.88     2884.43     86.14 o 
   2  29   2       86.03       73.57     44.39 o 
   3  29   2     2843.41     2929.28     96.59 o 
   4  29   2      471.66      490.25     64.62 o 
   5  29   2      378.98      178.49     98.10 o 
   6  29   2       17.17       68.97     68.09 o 
   7  29   2     2289.18     2159.11    157.44 o 
   8  29   2       12.57      100.58    158.17 o 
  -8  30   2        8.70       34.85    151.57 o 
  -7  30   2      294.06      317.25    148.62 o 
  -6  30   2     2140.31     2354.83    155.31 o 
  -5  30   2      306.54      235.44     80.14 o 
  -4  30   2      540.82      637.54     86.67 o 
  -3  30   2      202.93      186.46     82.74 o 
  -2  30   2    10694.19    11402.59    307.46 o 
  -1  30   2     8915.10     8981.72    207.75 o 
   0  30   2     4190.26     4228.87    138.94 o 
   1  30   2        7.92      -12.17     38.22 o 
   2  30   2       11.25       15.90     58.04 o 
   3  30   2        5.70      -47.10     47.10 o 
   4  30   2     5208.03     5544.03    194.34 o 
   5  30   2      263.32      294.46     80.87 o 
   6  30   2        1.25      -74.10     74.10 o 
   7  30   2      186.35      185.79     87.04 o 
   8  30   2      269.36      464.21    145.09 o 
  -8  31   2     1256.70     1393.67    140.54 o 
  -7  31   2      108.11      259.04    158.09 o 
  -6  31   2       48.90       81.14    239.16 o 
  -5  31   2       49.30      104.45     90.44 o 
  -4  31   2      290.89      114.53     74.41 o 
  -3  31   2     1377.17     1130.20     97.21 o 
  -2  31   2        7.98       -9.16     52.48 o 
  -1  31   2      186.94      192.00     96.12 o 
   0  31   2     4128.06     4575.59    171.45 o 
   1  31   2      388.90      344.04     66.26 o 
   2  31   2     1861.18     1895.95     96.97 o 
   3  31   2     5291.29     4934.87    252.54 o 
   4  31   2     5445.99     5447.18    186.77 o 
   5  31   2      772.30      656.53     85.80 o 
   6  31   2     8952.60     8759.76    264.67 o 
   7  31   2     1959.02     1873.72    132.44 o 
   8  31   2      187.01      147.53    102.91 o 
  -8  32   2     1002.81      794.42    207.77 o 
  -7  32   2        1.17      138.42    108.30 o 
  -6  32   2      454.56      441.59    158.42 o 
  -5  32   2        5.49      158.04     75.12 o 
  -4  32   2     1874.77     1936.49    138.15 o 
  -3  32   2     1510.33     1762.40    135.57 o 
  -2  32   2      608.29      945.41    109.16 o 
  -1  32   2       83.02       71.48     92.53 o 
   0  32   2      124.00      183.47     49.24 o 
   1  32   2       36.15      -15.12     65.72 o 
   2  32   2       55.04       45.64     50.00 o 
   3  32   2     2964.51     3090.58    239.11 o 
   4  32   2      248.47      133.19    146.49 o 
   5  32   2      556.24      559.77    103.94 o 
   6  32   2      159.79      151.76     99.47 o 
   7  32   2     1066.09     1031.73    109.24 o 
  -7  33   2      806.22     1018.99    165.54 o 
  -6  33   2     2231.20     2271.86    245.42 o 
  -5  33   2      557.43      430.53     88.82 o 
  -4  33   2     2604.03     2677.97    264.93 o 
  -3  33   2      709.47      720.43    129.95 o 
  -2  33   2      623.66      704.99    135.17 o 
  -1  33   2       40.57      -12.76     94.71 o 
   0  33   2      852.37      870.33     77.60 o 
   1  33   2     1836.12     1766.38     88.30 o 
   2  33   2     2675.44     2500.68    131.26 o 
   3  33   2      106.64      296.11     97.93 o 
   4  33   2     3838.93     3914.40    168.16 o 
   5  33   2      859.25      720.27     85.06 o 
   6  33   2     5961.34     7127.82    492.52 o 
   7  33   2       63.70       60.34     94.15 o 
  -7  34   2      173.27     -117.00    117.00 o 
  -6  34   2    14465.82    14665.70    506.06 o 
  -5  34   2      295.96      230.01    124.29 o 
  -4  34   2     1420.26     1719.62    315.15 o 
  -3  34   2      104.95       -9.56     94.86 o 
  -2  34   2     6155.97     6348.12    260.66 o 
  -1  34   2      372.11      473.98     90.94 o 
   0  34   2     4214.96     4612.02    229.73 o 
   1  34   2     3780.10     3659.29    144.34 o 
   2  34   2     1353.43     1195.06     81.40 o 
   3  34   2      542.33      508.71     99.27 o 
   4  34   2     3641.44     3365.21    157.45 o 
   5  34   2     1037.01     1126.26    201.66 o 
   6  34   2     2036.83     2133.68    224.70 o 
   7  34   2     1545.25     1762.77    172.93 o 
  -7  35   2      507.84      708.69    567.61 o 
  -6  35   2      128.37       -8.25    169.53 o 
  -5  35   2       11.55       34.80     96.21 o 
  -4  35   2     1264.13     1315.29    126.28 o 
  -3  35   2       49.07      -59.16    131.78 o 
  -2  35   2      302.71      318.79     83.91 o 
  -1  35   2       37.61      162.35    108.84 o 
   0  35   2      332.63      344.72    125.05 o 
   1  35   2      631.44      512.31     61.99 o 
   2  35   2     4692.52     4623.95    188.05 o 
   3  35   2      276.92       88.09     91.23 o 
   4  35   2      250.28      158.75     71.97 o 
   5  35   2     1716.56     1528.46    111.91 o 
   6  35   2        2.99     -124.98    124.98 o 
  -6  36   2     1990.41     2085.37    163.78 o 
  -5  36   2      674.39      725.03    131.22 o 
  -4  36   2      220.98      169.27    168.29 o 
  -3  36   2     1366.87     1512.98    166.15 o 
  -2  36   2     4180.25     4271.42    190.79 o 
  -1  36   2      653.25      732.71    118.30 o 
   0  36   2      748.81     1047.00    254.12 o 
   1  36   2     4288.89     4191.58    160.98 o 
   2  36   2      158.12       84.63    102.27 o 
   3  36   2     1382.49     1620.30    207.81 o 
   4  36   2       93.30      -14.86    135.98 o 
   5  36   2        1.29      -30.47     91.49 o 
   6  36   2       78.67       30.74    144.66 o 
  -6  37   2     1519.95     1837.24    364.94 o 
  -5  37   2       10.62      -91.19     91.19 o 
  -4  37   2     2015.40     2085.17    155.64 o 
  -3  37   2        4.48       39.03    113.99 o 
  -2  37   2     2570.14     2830.05    172.16 o 
  -1  37   2     1012.67      977.62    116.11 o 
   0  37   2     5895.80     6093.84    274.21 o 
   1  37   2     5242.07     5237.94    254.05 o 
   2  37   2     6147.96     6244.62    198.33 o 
   3  37   2       20.79      165.93    132.43 o 
   4  37   2      319.54      185.51     98.02 o 
   5  37   2      945.99      882.72    182.93 o 
   6  37   2     1411.39     1548.19    229.81 o 
  -5  38   2      121.67     -123.08    123.08 o 
  -4  38   2      247.15      154.23    168.51 o 
  -3  38   2       82.89       -2.54    138.23 o 
  -2  38   2     1380.96     1198.16    286.68 o 
  -1  38   2      884.19      783.06    185.91 o 
   0  38   2      323.68      320.55     95.67 o 
   1  38   2     1714.15     1893.87    261.41 o 
   2  38   2     2646.98     2706.42    190.37 o 
   3  38   2     3276.18     3153.78    179.45 o 
   4  38   2      620.26      906.67    194.61 o 
   5  38   2       40.70      -93.94    170.21 o 
  -5  39   2     1189.98     1392.36    150.09 o 
  -4  39   2      449.71      203.02    137.13 o 
  -3  39   2     2570.41     3055.78    399.45 o 
  -2  39   2     1188.01     1385.21    143.18 o 
  -1  39   2      218.38      262.36    136.23 o 
   0  39   2     1200.77     1057.62    118.69 o 
   1  39   2      169.54       86.76    117.83 o 
   2  39   2       93.82      -76.52    169.59 o 
   3  39   2     1849.23     1848.62    148.32 o 
   4  39   2      120.88     -100.33    100.33 o 
   5  39   2      343.50      145.97    200.64 o 
  -4  40   2      123.14      225.21    130.98 o 
  -3  40   2       62.74       97.21    102.11 o 
  -2  40   2     3078.60     2924.34    179.77 o 
  -1  40   2       21.68      -30.45     84.50 o 
   0  40   2       41.64      -20.29    137.31 o 
   1  40   2        5.40       59.23    124.78 o 
   2  40   2     2550.04     2580.41    312.11 o 
   3  40   2      352.06      304.35    225.39 o 
   4  40   2      177.41       44.62    130.26 o 
  -3  41   2      273.38       87.47    157.63 o 
  -2  41   2     2816.90     2566.02    246.95 o 
  -1  41   2      188.92      123.58    172.84 o 
   0  41   2      365.22      242.09    157.23 o 
   1  41   2     1802.02     1979.22    183.86 o 
   2  41   2       65.86      138.55    146.57 o 
   3  41   2      497.08      860.86    285.47 o 
  -2  42   2      348.84      118.87    106.47 o 
  -1  42   2      933.74     1010.48    177.08 o 
   0  42   2       95.40      179.83    294.40 o 
   1  42   2     3754.92     3635.16    254.37 o 
   2  42   2      580.80      405.01    161.08 o 
  -1  43   2     3929.46     3960.35    340.55 o 
   0  43   2      487.47      586.12    146.99 o 
   1  43   2      370.76       57.87    141.07 o 
 -11   1   3     6650.32     6904.57    253.19 o 
 -10   1   3     4831.04     4642.80    232.30 o 
  -9   1   3      729.97     1016.82    165.16 o 
  -8   1   3      144.08       69.37     70.36 o 
  -7   1   3     8946.94     9086.65    318.18 o 
  -6   1   3     1227.58     1186.27    120.36 o 
  -5   1   3    13058.26    13121.57    244.34 o 
  -4   1   3     1056.44     1156.73     53.81 o 
  -3   1   3     7768.45     7742.00    154.34 o 
  -2   1   3     9480.34     9421.82    117.39 o 
  -1   1   3      621.10      653.24     25.61 o 
   0   1   3   192950.80   200251.03   2465.24 o 
   1   1   3     2661.33     2806.97     56.09 o 
   2   1   3    12298.07    11786.68    322.79 o 
   3   1   3     6786.52     7552.69    127.52 o 
   4   1   3      157.64      180.91     41.35 o 
   5   1   3    11328.78    10587.64    205.42 o 
   6   1   3     3029.73     3180.58    116.23 o 
   7   1   3      513.23      559.77     68.63 o 
   8   1   3      496.53      577.52     86.92 o 
   9   1   3     8529.46     9209.51    319.21 o 
  10   1   3       27.00      175.46    123.37 o 
  11   1   3     4185.77     4197.37    215.27 o 
 -11   2   3     2850.10     3178.33    171.22 o 
 -10   2   3       23.05      -99.17     99.17 o 
  -9   2   3        7.36      -37.85     91.99 o 
  -8   2   3      124.81      206.55     76.73 o 
  -7   2   3    36296.54    29927.74   3115.04 o 
  -6   2   3    11044.57    10406.54    351.38 o 
  -5   2   3     8554.86     8107.06    143.64 o 
  -4   2   3    10299.17    10489.98    130.51 o 
  -3   2   3    10066.96     9236.31    116.57 o 
  -2   2   3     2213.68     2353.56     39.01 o 
  -1   2   3     1378.75     1374.67     34.47 o 
   0   2   3     2786.22     2904.48     48.39 o 
   1   2   3      635.76      714.34     23.11 o 
   2   2   3    14541.67    14611.20    202.75 o 
   3   2   3    10782.90     9640.70    192.85 o 
   4   2   3      257.35      246.96     41.18 o 
   5   2   3     1799.74     1702.02     97.29 o 
   6   2   3     1813.32     1909.56    145.94 o 
   7   2   3     4304.03     4687.72    136.98 o 
   8   2   3       25.70      -28.54     51.90 o 
   9   2   3      411.83      387.48     89.20 o 
  10   2   3        0.74      104.65     77.51 o 
  11   2   3     1569.73     1546.68    161.53 o 
 -11   3   3       92.21      208.20    109.91 o 
 -10   3   3       59.09      234.22    119.26 o 
  -9   3   3     1515.43     1468.45    133.80 o 
  -8   3   3     1314.56     1245.59    100.25 o 
  -7   3   3     6423.49     6214.97    204.19 o 
  -6   3   3      507.78      497.49     40.41 o 
  -5   3   3     4650.91     4707.57    108.13 o 
  -4   3   3    13208.64    12926.11    153.19 o 
  -3   3   3     1820.60     1858.12     45.03 o 
  -2   3   3        0.27        3.61     20.05 o 
  -1   3   3      236.20      326.58     20.86 o 
   0   3   3    13035.67    13962.89    174.76 o 
   1   3   3       17.31       23.01     16.59 o 
   2   3   3     7884.31     8350.59    147.84 o 
   3   3   3     1251.31     1231.83     50.36 o 
   4   3   3    19534.91    19470.80    306.77 o 
   5   3   3       87.84      142.70     47.59 o 
   6   3   3     3745.84     3775.93    137.09 o 
   7   3   3     5014.17     4908.43    208.68 o 
   8   3   3    10715.83    10817.46    251.67 o 
   9   3   3      621.77      576.68     90.84 o 
  10   3   3      667.45      886.58    130.07 o 
  11   3   3        1.66       50.95    106.62 o 
 -11   4   3     1072.53      794.55    137.41 o 
 -10   4   3      251.02      177.10     82.11 o 
  -9   4   3      532.09      422.32    150.31 o 
  -8   4   3     2375.63     2538.93    177.87 o 
  -7   4   3     5298.12     5279.96    176.39 o 
  -6   4   3     1079.19     1110.95     67.99 o 
  -5   4   3     2616.59     2594.40     89.03 o 
  -4   4   3    24921.21    25215.04    289.32 o 
  -3   4   3     1558.53     1659.05     35.61 o 
  -2   4   3      971.41     1085.58     25.68 o 
  -1   4   3    14384.20    14277.99    155.39 o 
   0   4   3     3193.33     3464.28     68.86 o 
   1   4   3      908.55      868.07     27.18 o 
   2   4   3       17.98       34.37     20.13 o 
   3   4   3    12540.14    12871.75    315.18 o 
   4   4   3     7556.21     7419.19    227.32 o 
   5   4   3     1651.06     1648.09    110.54 o 
   6   4   3      866.49     1006.90    129.82 o 
   7   4   3      601.80      576.98     83.64 o 
   8   4   3      149.11      237.14    160.92 o 
   9   4   3      244.53      207.76     65.65 o 
  10   4   3     1732.54     1774.80    166.18 o 
  11   4   3     3616.80     3342.54    198.30 o 
 -11   5   3        0.11     -151.37    151.37 o 
 -10   5   3        0.17      100.29    108.31 o 
  -9   5   3    11118.47    12182.47    374.69 o 
  -8   5   3     1429.74     1196.12     74.38 o 
  -7   5   3     2216.27     2354.24     93.47 o 
  -6   5   3     1616.17     1472.01     87.01 o 
  -5   5   3    10645.90    10631.59    175.16 o 
  -4   5   3      222.96      179.52     38.88 o 
  -3   5   3       90.87      123.43     20.68 o 
  -2   5   3    11872.21    11873.01    127.40 o 
  -1   5   3     6165.41     6200.74    123.30 o 
   0   5   3     2499.97     2742.62     39.57 o 
   1   5   3    63774.46    65635.10    687.95 o 
   2   5   3     9370.90     9303.92    125.52 o 
   3   5   3       72.22       15.39     21.41 o 
   4   5   3     1372.76     1377.49     58.79 o 
   5   5   3    46625.78    45719.99   1179.64 o 
   6   5   3      237.25      179.40     83.18 o 
   7   5   3     2221.08     1969.23    143.01 o 
   8   5   3      225.66      189.63    131.91 o 
   9   5   3     3242.97     3749.82    539.09 o 
  10   5   3       69.45      138.59    102.48 o 
  11   5   3      266.73      414.85    117.07 o 
 -11   6   3     1360.98     1024.67    198.97 o 
 -10   6   3      320.12      260.03    115.95 o 
  -9   6   3     2644.22     2463.46    199.95 o 
  -8   6   3        2.09       52.67     46.01 o 
  -7   6   3     4448.53     4534.99    180.08 o 
  -6   6   3    11907.88    11715.67    285.20 o 
  -5   6   3     9555.61     9713.77    145.11 o 
  -4   6   3    32192.00    32212.90    396.09 o 
  -3   6   3    33648.55    33710.07    341.88 o 
  -2   6   3      592.37      763.74     25.11 o 
  -1   6   3    34293.82    35413.22    399.77 o 
   0   6   3    11750.58    11721.27    136.93 o 
   1   6   3       10.45       25.91     15.82 o 
   2   6   3     7447.21     7534.83    105.12 o 
   3   6   3    10972.30    10487.83    181.50 o 
   4   6   3     6370.35     6512.58    118.96 o 
   5   6   3     7827.64     7673.12    178.99 o 
   6   6   3     5980.38     6076.58    294.93 o 
   7   6   3     9514.26     9414.72    369.62 o 
   8   6   3     3289.96     3089.49    193.52 o 
   9   6   3     1466.80     1695.34    192.83 o 
  10   6   3     2050.82     2126.67    147.63 o 
  11   6   3       27.07      130.09    112.29 o 
 -11   7   3        1.07        1.55    154.77 o 
 -10   7   3     1570.96     1599.38    131.15 o 
  -9   7   3       82.31      128.93    139.49 o 
  -8   7   3      540.31      607.23    137.60 o 
  -7   7   3      198.44      194.53     40.55 o 
  -6   7   3     6538.50     6714.92    141.59 o 
  -5   7   3    10497.28    10366.29    163.28 o 
  -4   7   3     1800.21     2031.93     43.69 o 
  -3   7   3      408.17      544.74     25.35 o 
  -2   7   3    34883.06    34710.57    343.61 o 
  -1   7   3    27258.13    27900.37    296.04 o 
   0   7   3      152.57      210.64     14.92 o 
   1   7   3     1220.31     1449.78     33.34 o 
   2   7   3    21832.06    21556.05    258.02 o 
   3   7   3      627.70      569.30     38.52 o 
   4   7   3     5089.52     4951.47     92.47 o 
   5   7   3     5438.72     5537.57    149.30 o 
   6   7   3     6497.00     6060.56    162.53 o 
   7   7   3     2103.51     2058.36    123.97 o 
   8   7   3    14040.37    14785.44    617.82 o 
   9   7   3      468.53      535.32     72.02 o 
  10   7   3       26.16      -10.37    167.50 o 
  11   7   3      455.11      367.75    125.17 o 
 -11   8   3     1249.57     1273.62    221.65 o 
 -10   8   3     6927.35     6907.75    343.15 o 
  -9   8   3      862.10      908.83    180.00 o 
  -8   8   3      362.09      347.50     90.87 o 
  -7   8   3       62.76       76.36     37.18 o 
  -6   8   3     1984.10     1965.03    118.31 o 
  -5   8   3      715.72      566.20     42.35 o 
  -4   8   3      250.19      396.96     26.27 o 
  -3   8   3     1543.98     1472.58     33.14 o 
  -2   8   3        4.57       50.59     24.38 o 
  -1   8   3    55552.31    54824.23    538.73 o 
   0   8   3    18528.19    19024.11    188.73 o 
   1   8   3       77.52       68.99     16.15 o 
   2   8   3     7839.63     7546.64    108.60 o 
   3   8   3     1656.58     1751.06     49.85 o 
   4   8   3    10925.04    10864.57    171.75 o 
   5   8   3     2255.99     2317.31     91.40 o 
   6   8   3     4125.70     4492.56    209.83 o 
   7   8   3     5425.53     5850.48    336.46 o 
   8   8   3       12.14       74.62     57.56 o 
   9   8   3     1841.73     1953.94    226.53 o 
  10   8   3       26.70      157.36    119.20 o 
  11   8   3      639.93      394.31    258.06 o 
 -11   9   3      750.33      571.74    144.57 o 
 -10   9   3     3813.87     3997.21    223.39 o 
  -9   9   3     2412.88     2407.15    140.84 o 
  -8   9   3      226.72      241.76     90.58 o 
  -7   9   3       69.91       76.51     44.55 o 
  -6   9   3     7693.29     7687.34    188.85 o 
  -5   9   3    10506.51    10665.23    214.15 o 
  -4   9   3       40.92       -9.40     18.37 o 
  -3   9   3     7254.43     6794.33     87.86 o 
  -2   9   3     1503.92     1471.14     37.81 o 
  -1   9   3     7445.17     7925.48     94.83 o 
   0   9   3    13145.85    13512.45    157.56 o 
   1   9   3     5907.18     5433.75     68.12 o 
   2   9   3    20035.20    19756.20    232.20 o 
   3   9   3     1725.00     1575.21     46.14 o 
   4   9   3     5526.88     5242.54    153.59 o 
   5   9   3       29.88       28.54     37.69 o 
   6   9   3     2829.89     2596.22    137.71 o 
   7   9   3      236.10      241.13     53.91 o 
   8   9   3     3586.64     3609.24    147.72 o 
   9   9   3     2736.19     2998.83    305.09 o 
  10   9   3     1337.30     1222.23    150.49 o 
  11   9   3      383.09      328.37    165.57 o 
 -11  10   3      217.02      391.29    152.49 o 
 -10  10   3     1500.60     1372.58    187.40 o 
  -9  10   3       52.57     -128.31    128.31 o 
  -8  10   3    14788.55    14773.35    306.48 o 
  -7  10   3      214.31      245.79     44.81 o 
  -6  10   3      644.93      712.03     57.90 o 
  -5  10   3     4451.18     4552.92     97.18 o 
  -4  10   3    12355.40    12045.63    134.55 o 
  -3  10   3     4323.88     4279.02     59.45 o 
  -2  10   3       66.51        9.94     20.73 o 
  -1  10   3     1213.41     1343.40     48.06 o 
   0  10   3     6382.09     5801.64     68.31 o 
   1  10   3     3499.13     3605.74     53.06 o 
   2  10   3    16428.54    17029.09    216.40 o 
   3  10   3    25999.46    26071.22    310.17 o 
   4  10   3     7747.43     7360.09    217.93 o 
   5  10   3     9741.16     9676.18    211.06 o 
   6  10   3     8160.57     7665.24    271.44 o 
   7  10   3      775.52      905.98     71.51 o 
   8  10   3       17.83      -16.19     68.34 o 
   9  10   3     1334.62     1378.00    105.91 o 
  10  10   3      109.19      -31.30    106.27 o 
  11  10   3       17.65      -78.84    105.29 o 
 -11  11   3      520.90      442.02    306.14 o 
 -10  11   3       47.27       38.39    121.91 o 
  -9  11   3     1580.57     1462.22    166.82 o 
  -8  11   3      986.11     1047.35     84.47 o 
  -7  11   3        8.89       88.63     42.87 o 
  -6  11   3    20194.32    19677.29    301.47 o 
  -5  11   3    10278.39    10151.44    157.66 o 
  -4  11   3     6186.51     6159.70     96.22 o 
  -3  11   3    12850.19    12950.68    147.08 o 
  -2  11   3    52271.52    51945.11    497.34 o 
  -1  11   3     8832.83     8890.49    156.38 o 
   0  11   3     9324.73     8734.15    103.60 o 
   1  11   3     4919.91     5096.19     73.91 o 
   2  11   3    12313.50    12314.96    155.42 o 
   3  11   3     1344.61     1265.03     40.73 o 
   4  11   3      107.43       83.33     31.60 o 
   5  11   3      430.89      353.32     48.29 o 
   6  11   3     4405.93     4172.65    230.48 o 
   7  11   3       98.79      177.70     51.71 o 
   8  11   3      135.12      184.15     70.80 o 
   9  11   3      150.97       55.40    123.49 o 
  10  11   3       96.16      -12.24     88.27 o 
  11  11   3       22.27      130.46    142.21 o 
 -11  12   3     1731.80     2101.69    227.43 o 
 -10  12   3      116.41      178.58    102.69 o 
  -9  12   3     1370.50     1347.60    178.23 o 
  -8  12   3      691.62      800.27    113.29 o 
  -7  12   3      696.34      570.42     76.15 o 
  -6  12   3      179.99      139.87     78.83 o 
  -5  12   3    27613.55    27769.64    342.16 o 
  -4  12   3     4278.16     4087.54     79.22 o 
  -3  12   3      259.11      234.05     30.17 o 
  -2  12   3     1537.95     1656.08     66.44 o 
  -1  12   3      152.17      173.62     19.67 o 
   0  12   3      842.99     1047.70     38.94 o 
   1  12   3    31652.00    31893.18    321.31 o 
   2  12   3      976.34      735.95     54.35 o 
   3  12   3     3214.41     2932.63     59.03 o 
   4  12   3     2282.83     2149.88     73.27 o 
   5  12   3     5608.97     5651.91    122.53 o 
   6  12   3     3989.94     3716.59    106.88 o 
   7  12   3      890.05      942.55     86.71 o 
   8  12   3      385.99      218.13    121.14 o 
   9  12   3     6506.70     6462.28    275.90 o 
  10  12   3        3.49       23.74    168.14 o 
  11  12   3       13.42     -209.76    209.76 o 
 -11  13   3      123.77     -167.93    167.93 o 
 -10  13   3     1140.15     1134.43    149.84 o 
  -9  13   3     1393.10     1375.03    208.09 o 
  -8  13   3      775.99      837.55     99.37 o 
  -7  13   3       32.64       52.75     80.81 o 
  -6  13   3     8067.21     7742.31    163.71 o 
  -5  13   3       64.89       39.65     35.22 o 
  -4  13   3     4136.09     4045.13     87.17 o 
  -3  13   3      917.81      720.13     36.10 o 
  -2  13   3    85229.98    84932.78    791.93 o 
  -1  13   3     8962.41     9913.72    121.32 o 
   0  13   3    20237.86    20553.59    205.57 o 
   1  13   3     7806.77     8648.50    121.63 o 
   2  13   3     4166.85     4295.53     76.76 o 
   3  13   3     1152.94     1513.15     53.70 o 
   4  13   3     2658.96     2746.93     86.07 o 
   5  13   3     6911.07     7206.80    136.67 o 
   6  13   3     5357.40     5087.22    145.38 o 
   7  13   3      976.64      844.67     97.48 o 
   8  13   3     2824.17     3199.82    157.71 o 
   9  13   3     2383.47     2348.50    190.15 o 
  10  13   3      271.59      264.85    113.09 o 
  11  13   3      533.75      179.31    192.70 o 
 -11  14   3     1135.57      918.38    192.71 o 
 -10  14   3      476.05      378.47    166.29 o 
  -9  14   3     1016.06     1116.23    158.87 o 
  -8  14   3     7361.40     6782.22    276.72 o 
  -7  14   3     1890.68     1737.17     91.99 o 
  -6  14   3     6459.79     6601.47    236.43 o 
  -5  14   3     1139.39      960.97     53.16 o 
  -4  14   3     2368.02     2294.05     63.59 o 
  -3  14   3      894.23      810.05     53.37 o 
  -2  14   3     1285.64     1296.15     61.16 o 
  -1  14   3    19443.76    18899.95    263.18 o 
   0  14   3     7780.56     7418.57     92.20 o 
   1  14   3     8853.09     8213.58    111.11 o 
   2  14   3     2315.85     2506.30     50.65 o 
   3  14   3     6748.97     6685.91    116.45 o 
   4  14   3      201.50      105.09     32.15 o 
   5  14   3    14259.92    13914.63    329.93 o 
   6  14   3    14355.55    13757.09    261.90 o 
   7  14   3      782.49      795.22     81.89 o 
   8  14   3       37.61       37.22     64.04 o 
   9  14   3      563.35      463.92    155.26 o 
  10  14   3     1452.91     1522.26    152.56 o 
  11  14   3      541.74      732.48    166.72 o 
 -11  15   3      625.36      236.16    170.75 o 
 -10  15   3       43.42      182.84    163.74 o 
  -9  15   3       56.52      -76.52    106.34 o 
  -8  15   3      638.46      612.37     87.56 o 
  -7  15   3      573.81      516.42     67.60 o 
  -6  15   3     5413.52     5675.73    117.10 o 
  -5  15   3    25197.30    25156.63    328.81 o 
  -4  15   3      769.08      883.88     35.86 o 
  -3  15   3     1929.19     1850.68     49.03 o 
  -2  15   3      114.01       95.70     45.68 o 
  -1  15   3     6288.86     6531.32     89.96 o 
   0  15   3    11233.43    11735.11    138.02 o 
   1  15   3     2237.65     2072.34     58.33 o 
   2  15   3      533.46      514.03     31.00 o 
   3  15   3      458.09      569.56     38.41 o 
   4  15   3     5501.28     5521.72    112.46 o 
   5  15   3     1086.56     1213.34     72.33 o 
   6  15   3     1833.73     2091.85    110.33 o 
   7  15   3      214.24      192.52     73.35 o 
   8  15   3        4.67      -67.48     67.48 o 
   9  15   3     1458.02     1646.27    135.74 o 
  10  15   3       15.74       75.26    175.67 o 
 -11  16   3       58.74       97.75    150.87 o 
 -10  16   3     1087.87     1505.33    261.07 o 
  -9  16   3      538.51      364.72    194.97 o 
  -8  16   3     3489.66     3574.74    174.39 o 
  -7  16   3     1477.47     1505.66    102.96 o 
  -6  16   3      857.86      817.29     65.45 o 
  -5  16   3       68.17      121.43     27.29 o 
  -4  16   3      475.08      340.20     25.92 o 
  -3  16   3     6721.76     6685.92    110.23 o 
  -2  16   3      826.66      977.64     47.29 o 
  -1  16   3     3196.33     2985.35     59.56 o 
   0  16   3    25650.34    26030.82    265.95 o 
   1  16   3     1069.63     1337.89     36.63 o 
   2  16   3     2006.32     2112.56     53.45 o 
   3  16   3     3210.07     3130.14     82.21 o 
   4  16   3    11429.07    10544.65    175.68 o 
   5  16   3      227.17      144.23     65.16 o 
   6  16   3    15490.28    15307.89    518.64 o 
   7  16   3       52.25      -78.40     86.40 o 
   8  16   3      523.81      659.28     77.97 o 
   9  16   3      221.01      121.18     68.33 o 
  10  16   3     1441.23     1849.75    232.83 o 
 -10  17   3      204.28      374.48    212.46 o 
  -9  17   3     1546.97     1699.15    184.07 o 
  -8  17   3     9592.23     9924.84    433.75 o 
  -7  17   3     1861.15     1927.65    119.81 o 
  -6  17   3    15214.11    15976.23    279.16 o 
  -5  17   3     4761.95     4726.93    126.96 o 
  -4  17   3     1827.75     1552.13    147.06 o 
  -3  17   3      288.99      328.03     46.94 o 
  -2  17   3    18141.98    18414.97    473.19 o 
  -1  17   3    12937.08    12745.52    175.56 o 
   0  17   3     2930.39     2799.45     49.74 o 
   1  17   3     8164.52     8409.90    153.38 o 
   2  17   3    24231.35    23856.02    270.16 o 
   3  17   3    10967.75    10776.38    174.25 o 
   4  17   3    17703.28    16664.80    291.81 o 
   5  17   3       14.01       88.76     63.54 o 
   6  17   3     2308.34     2456.04    137.96 o 
   7  17   3     1248.98     1233.66     94.98 o 
   8  17   3     1479.24     1592.78    129.80 o 
   9  17   3     1419.29     1555.21    228.87 o 
  10  17   3     1972.59     2203.15    342.07 o 
 -10  18   3      173.88       63.09    233.36 o 
  -9  18   3        0.83       44.57    113.40 o 
  -8  18   3     1248.28     1341.65    113.53 o 
  -7  18   3       45.33      -74.03     74.52 o 
  -6  18   3       14.82       32.08     41.58 o 
  -5  18   3      394.40      443.89     62.25 o 
  -4  18   3     3088.05     2476.83    225.35 o 
  -3  18   3     1835.45     1764.77     56.39 o 
  -2  18   3     1313.65     1310.67     69.54 o 
  -1  18   3    11141.33    10876.95    153.83 o 
   0  18   3      316.39      366.85     31.28 o 
   1  18   3      508.95      493.89     38.78 o 
   2  18   3     3692.38     3795.43     76.31 o 
   3  18   3     1953.70     1710.09     80.33 o 
   4  18   3      485.74      470.98     66.87 o 
   5  18   3      778.51      659.15     56.86 o 
   6  18   3       19.67       90.27     75.91 o 
   7  18   3      331.33      558.35     85.63 o 
   8  18   3     1419.63     1419.93    153.23 o 
   9  18   3      974.77     1263.49    196.37 o 
  10  18   3     1221.93     1198.59    210.77 o 
 -10  19   3        1.78      286.18    191.63 o 
  -9  19   3      828.04      949.35    134.61 o 
  -8  19   3       26.94       86.00     79.34 o 
  -7  19   3     3020.76     3147.03    140.11 o 
  -6  19   3     3867.68     3898.97    238.25 o 
  -5  19   3     4999.74     5354.15    146.39 o 
  -4  19   3     7903.18     7567.56    135.80 o 
  -3  19   3    15452.23    15803.41    277.28 o 
  -2  19   3      531.07      572.65     40.94 o 
  -1  19   3      226.97      200.75     39.88 o 
   0  19   3     7845.47     7601.83    117.79 o 
   1  19   3     1612.17     1792.88     52.52 o 
   2  19   3      999.55     1014.86     59.80 o 
   3  19   3      321.78      338.36     46.30 o 
   4  19   3      380.64      512.30     82.59 o 
   5  19   3     4294.30     3845.70    150.80 o 
   6  19   3      957.95      897.20     77.02 o 
   7  19   3     1253.25     1246.28    102.27 o 
   8  19   3      986.39     1001.54    164.44 o 
   9  19   3     2379.14     2375.45    199.28 o 
  10  19   3       98.24      166.39    105.50 o 
 -10  20   3       78.49       57.49    159.25 o 
  -9  20   3      852.45      602.90    166.28 o 
  -8  20   3     3159.65     3393.49    210.53 o 
  -7  20   3      826.88     1128.63     96.76 o 
  -6  20   3     1353.01     1233.42     66.73 o 
  -5  20   3     1904.26     1791.68     62.53 o 
  -4  20   3     4235.36     4151.59    134.83 o 
  -3  20   3      901.78      860.44     72.99 o 
  -2  20   3     1666.96     1705.88     62.45 o 
  -1  20   3     9429.20     9367.68    170.84 o 
   0  20   3    12284.88    12293.86    293.45 o 
   1  20   3    11065.61    10958.79    140.48 o 
   2  20   3      189.59      133.49     31.43 o 
   3  20   3     1449.40     1646.95     72.16 o 
   4  20   3    14408.89    13641.82    259.27 o 
   5  20   3      301.17      416.33     51.07 o 
   6  20   3     2457.66     2674.99    117.99 o 
   7  20   3      948.43      789.93     74.95 o 
   8  20   3     1767.65     2118.05    156.89 o 
   9  20   3      319.57      174.25    105.10 o 
  10  20   3     5214.65     4400.48    772.50 o 
 -10  21   3     2996.22     3265.68    247.85 o 
  -9  21   3      157.13      -91.92    129.73 o 
  -8  21   3     2121.97     2052.71    141.03 o 
  -7  21   3      291.97      222.45     64.95 o 
  -6  21   3     3240.28     3352.43    135.08 o 
  -5  21   3      895.89      857.81     69.59 o 
  -4  21   3     1516.06     1668.12     59.30 o 
  -3  21   3     4820.72     4713.44    163.36 o 
  -2  21   3     3747.83     3899.03    107.73 o 
  -1  21   3     1703.16     1858.14    113.88 o 
   0  21   3     7077.08     6537.63    110.70 o 
   1  21   3     4283.58     4037.87    104.60 o 
   2  21   3    16726.06    16390.02    211.10 o 
   3  21   3       47.13       53.62     39.91 o 
   4  21   3     4726.27     4830.87    173.76 o 
   5  21   3       60.34      277.45     75.55 o 
   6  21   3     5050.19     5164.63    213.42 o 
   7  21   3      413.58      255.49    141.08 o 
   8  21   3    10384.82    10271.35    298.03 o 
   9  21   3      235.27      -70.77     89.87 o 
  10  21   3       68.25       -3.22    185.38 o 
 -10  22   3      567.06      800.13    178.78 o 
  -9  22   3     1289.21     1394.21    145.97 o 
  -8  22   3      772.33      784.41    107.39 o 
  -7  22   3     1959.27     2090.04    122.77 o 
  -6  22   3      337.53      245.56     68.77 o 
  -5  22   3      982.99     1025.81     55.72 o 
  -4  22   3     1366.37     1332.24     57.10 o 
  -3  22   3      567.32      726.36     66.12 o 
  -2  22   3     3533.43     3891.34    130.13 o 
  -1  22   3     1123.10     1201.80     95.36 o 
   0  22   3     2547.94     2378.52     74.33 o 
   1  22   3    31952.18    31780.73    425.20 o 
   2  22   3     5950.42     5959.25    120.34 o 
   3  22   3    16638.05    16488.71    363.98 o 
   4  22   3     1367.07     1181.79     72.84 o 
   5  22   3       65.93       44.26     46.92 o 
   6  22   3     1272.25     1207.98    118.26 o 
   7  22   3     3885.79     4386.33    170.05 o 
   8  22   3       20.83      -88.86    117.30 o 
   9  22   3     2976.73     3104.98    177.96 o 
  10  22   3     1358.78     1162.85    185.71 o 
 -10  23   3     1137.10     1036.30    155.62 o 
  -9  23   3     1572.54     1445.39    143.35 o 
  -8  23   3     1346.55     1294.38    239.41 o 
  -7  23   3       43.50       63.74     63.80 o 
  -6  23   3     5246.44     5191.65    177.04 o 
  -5  23   3     2844.24     2496.51    148.10 o 
  -4  23   3     2891.27     2843.27     91.60 o 
  -3  23   3     3048.23     2823.26     96.38 o 
  -2  23   3    12779.81    12959.68    320.00 o 
  -1  23   3     7061.84     6833.63    151.31 o 
   0  23   3      924.14      880.20     41.54 o 
   1  23   3      426.14      386.13     37.52 o 
   2  23   3       50.60       60.76     28.09 o 
   3  23   3     6856.53     6666.11    154.05 o 
   4  23   3       13.85       45.36     55.82 o 
   5  23   3      225.48      138.07     56.39 o 
   6  23   3      427.58      416.95     93.11 o 
   7  23   3      230.95      220.43     80.88 o 
   8  23   3     3241.26     3477.72    198.63 o 
   9  23   3       10.75      106.89    238.95 o 
  -9  24   3      502.23      436.63    131.25 o 
  -8  24   3     4096.56     4023.33    183.90 o 
  -7  24   3        9.45       30.25     58.00 o 
  -6  24   3       62.54      126.69     53.67 o 
  -5  24   3      502.06      471.71     71.75 o 
  -4  24   3    13788.50    13762.42    358.53 o 
  -3  24   3     3291.83     3532.34    147.75 o 
  -2  24   3      584.79      595.97     49.60 o 
  -1  24   3     9404.12     9141.55    178.61 o 
   0  24   3     7836.03     7630.64    130.89 o 
   1  24   3     2223.99     2073.69    131.85 o 
   2  24   3       40.09       40.32     30.39 o 
   3  24   3     9209.82     8969.32    222.94 o 
   4  24   3     1119.47     1204.78    100.42 o 
   5  24   3     2496.73     2199.12    177.59 o 
   6  24   3      591.92      480.26     83.09 o 
   7  24   3      900.25      746.71    180.42 o 
   8  24   3       37.70      211.82    195.77 o 
   9  24   3      439.31      555.15    143.89 o 
  -9  25   3      312.56      362.74    176.45 o 
  -8  25   3        1.68      196.12    122.62 o 
  -7  25   3     1185.90     1351.73    148.90 o 
  -6  25   3      230.53      336.10    102.40 o 
  -5  25   3     1785.11     1925.63     99.37 o 
  -4  25   3       74.04      106.79     62.87 o 
  -3  25   3     8496.94     8261.75    274.00 o 
  -2  25   3     1682.97     1773.11    113.66 o 
  -1  25   3     4698.73     4783.13    213.09 o 
   0  25   3     1022.57      945.89     42.51 o 
   1  25   3    11878.08    11426.00    189.75 o 
   2  25   3     1598.37     1652.07     66.39 o 
   3  25   3     6271.95     5937.65    184.25 o 
   4  25   3     2769.74     2539.67    127.85 o 
   5  25   3      546.68      485.00     73.54 o 
   6  25   3       24.48       15.22     75.65 o 
   7  25   3       55.26      117.78     69.23 o 
   8  25   3     4863.65     4510.21    394.23 o 
   9  25   3      921.89     1187.71    276.51 o 
  -9  26   3       34.07     -179.81    305.45 o 
  -8  26   3     1248.38     1240.12    120.48 o 
  -7  26   3     3380.19     3417.29    202.73 o 
  -6  26   3      792.47      615.35     70.40 o 
  -5  26   3       10.42      -46.79     46.79 o 
  -4  26   3     6415.91     6335.22    170.87 o 
  -3  26   3     7753.87     8026.54    190.53 o 
  -2  26   3     1706.96     1646.85     88.84 o 
  -1  26   3    15511.32    15351.62    275.00 o 
   0  26   3     5881.86     5579.03    232.90 o 
   1  26   3      706.06      535.49     65.37 o 
   2  26   3      746.80      687.21     59.21 o 
   3  26   3     1612.34     1482.83     63.64 o 
   4  26   3     4968.84     5000.09    199.66 o 
   5  26   3       57.90       61.12     58.88 o 
   6  26   3     3917.29     4129.35    151.29 o 
   7  26   3      487.70      411.01    102.48 o 
   8  26   3        1.44       -6.48    161.48 o 
   9  26   3      439.40      471.60    178.39 o 
  -9  27   3      404.24      236.94    140.43 o 
  -8  27   3      908.55      650.75    189.68 o 
  -7  27   3       91.48      103.34     68.43 o 
  -6  27   3     1303.56     1299.54    125.17 o 
  -5  27   3     4908.10     5156.72    179.67 o 
  -4  27   3      822.49      757.44     75.06 o 
  -3  27   3     1895.39     1837.89    113.15 o 
  -2  27   3     7886.69     7882.95    279.77 o 
  -1  27   3       11.14      -64.07     64.07 o 
   0  27   3     1452.27     1283.58     92.77 o 
   1  27   3      262.31      278.70     46.34 o 
   2  27   3     3103.08     3321.82    142.47 o 
   3  27   3     4869.17     4828.82    113.31 o 
   4  27   3        6.45      -39.09     44.53 o 
   5  27   3      761.93      736.55     75.70 o 
   6  27   3      651.03      638.52     88.05 o 
   7  27   3      169.28      -44.35    122.61 o 
   8  27   3     4162.27     3852.05    234.68 o 
   9  27   3      628.23      609.53    155.79 o 
  -9  28   3      293.50      691.12    340.69 o 
  -8  28   3       12.11       58.74    117.66 o 
  -7  28   3     1441.56     1500.45    251.44 o 
  -6  28   3     2551.58     2403.73    154.55 o 
  -5  28   3       16.91       18.23     60.63 o 
  -4  28   3     7385.03     7973.54    211.37 o 
  -3  28   3     6567.95     6458.48    200.86 o 
  -2  28   3      259.54      108.17     72.59 o 
  -1  28   3      792.65      943.48     84.46 o 
   0  28   3     4029.43     3762.08    153.66 o 
   1  28   3       61.99       52.27     41.10 o 
   2  28   3      356.40      425.87     48.17 o 
   3  28   3     1126.27     1182.27     62.82 o 
   4  28   3     1388.90     1489.04     98.04 o 
   5  28   3        0.56        7.33     85.57 o 
   6  28   3      178.02      149.86    101.91 o 
   7  28   3     5994.34     6366.89    293.14 o 
   8  28   3      508.79      409.03    271.05 o 
  -8  29   3        5.54      117.97    119.73 o 
  -7  29   3     4372.79     4254.51    224.72 o 
  -6  29   3     3034.16     3211.07    217.60 o 
  -5  29   3       72.13       33.49     59.29 o 
  -4  29   3       75.63       -7.16    114.51 o 
  -3  29   3      702.15      751.44     97.84 o 
  -2  29   3     2015.91     2169.42     98.99 o 
  -1  29   3      361.94      377.25     56.97 o 
   0  29   3     2885.16     2681.63    140.32 o 
   1  29   3     3045.17     3016.30    162.03 o 
   2  29   3       71.33       17.08     43.85 o 
   3  29   3       13.40       21.58     48.48 o 
   4  29   3      196.19      206.47     64.65 o 
   5  29   3    12572.09    12742.70    414.10 o 
   6  29   3     5006.50     4652.00    203.04 o 
   7  29   3     1800.36     1790.75    156.70 o 
   8  29   3       65.71       95.42    133.62 o 
  -8  30   3      115.89       36.98    111.70 o 
  -7  30   3      666.98      759.82    112.20 o 
  -6  30   3     2764.64     2424.34    209.60 o 
  -5  30   3      511.62      812.42    100.37 o 
  -4  30   3     2856.68     2926.96    151.34 o 
  -3  30   3     2560.49     2418.96    124.61 o 
  -2  30   3     1373.46     1300.42     93.91 o 
  -1  30   3     4936.49     4911.69    150.69 o 
   0  30   3     1978.53     1971.99    124.65 o 
   1  30   3      346.85      280.44     64.25 o 
   2  30   3     8856.99     9180.90    212.49 o 
   3  30   3     3698.28     3417.57    127.06 o 
   4  30   3      861.12      809.97     90.28 o 
   5  30   3       76.25      326.21     83.12 o 
   6  30   3      443.93      463.76     93.88 o 
   7  30   3     1061.93      907.22    171.00 o 
   8  30   3      967.79     1052.90    169.09 o 
  -8  31   3      522.56      330.89    248.38 o 
  -7  31   3     1423.95     1474.60    174.20 o 
  -6  31   3      967.29     1083.68    127.66 o 
  -5  31   3     1925.25     1847.73    119.25 o 
  -4  31   3      320.14      458.80    104.48 o 
  -3  31   3      579.59      572.46     74.54 o 
  -2  31   3      269.22      283.91     66.31 o 
  -1  31   3     1079.45     1177.45    100.06 o 
   0  31   3      559.63      356.80     82.48 o 
   1  31   3     1994.62     2110.03     95.36 o 
   2  31   3     2611.21     2384.69     94.76 o 
   3  31   3     1186.29     1097.50     97.80 o 
   4  31   3     2664.54     2590.12    163.11 o 
   5  31   3     3283.34     3656.28    186.49 o 
   6  31   3      164.95       41.59    117.58 o 
   7  31   3      167.08      200.25     90.84 o 
   8  31   3       16.74     -113.01    219.67 o 
  -7  32   3     7862.21     8691.77    331.71 o 
  -6  32   3      508.89      197.15    101.46 o 
  -5  32   3     2006.66     2133.48    149.84 o 
  -4  32   3      915.58      968.25     92.77 o 
  -3  32   3    10387.92    11088.80    371.17 o 
  -2  32   3      671.29      655.25    106.56 o 
  -1  32   3     6728.51     7427.47    230.95 o 
   0  32   3       26.54       -6.87     66.36 o 
   1  32   3       10.30       98.59     87.32 o 
   2  32   3     3353.21     3327.55    134.16 o 
   3  32   3    11005.17    11392.68    337.57 o 
   4  32   3        7.29       38.92     59.32 o 
   5  32   3      139.07      250.96     85.30 o 
   6  32   3      660.89      687.03     95.02 o 
   7  32   3     2530.77     2808.60    205.35 o 
  -7  33   3      190.37      369.25    117.66 o 
  -6  33   3        6.89      -84.55    160.88 o 
  -5  33   3     2724.31     2577.13    205.81 o 
  -4  33   3      735.43      590.85    103.44 o 
  -3  33   3      904.73      966.46    109.56 o 
  -2  33   3     3392.30     3656.13    169.35 o 
  -1  33   3        8.19      -26.37    127.76 o 
   0  33   3      432.84      474.34     82.31 o 
   1  33   3     4020.77     4263.62    134.03 o 
   2  33   3      468.42      447.79     60.60 o 
   3  33   3        1.21      -58.65     58.65 o 
   4  33   3      437.41      294.06    124.24 o 
   5  33   3     2946.75     2987.23    248.82 o 
   6  33   3      202.45      277.05    132.73 o 
   7  33   3      636.82      495.52    171.65 o 
  -7  34   3       47.92      -75.20    147.71 o 
  -6  34   3      101.73      382.28    274.22 o 
  -5  34   3      157.62      212.22     95.73 o 
  -4  34   3      708.68      688.44     98.78 o 
  -3  34   3       38.32      173.17    151.89 o 
  -2  34   3       89.92      202.37    109.66 o 
  -1  34   3     1969.21     2051.70    123.48 o 
   0  34   3      343.01      368.23     88.26 o 
   1  34   3     1962.66     1704.47     90.75 o 
   2  34   3      230.60      225.94     70.15 o 
   3  34   3      593.54      585.30    123.15 o 
   4  34   3      194.15      340.29     81.78 o 
   5  34   3      141.41       81.53     76.60 o 
   6  34   3      525.21      750.39    149.95 o 
   7  34   3      607.03      439.42    137.79 o 
  -6  35   3      234.98      289.29    167.25 o 
  -5  35   3     3546.13     3292.34    237.75 o 
  -4  35   3      646.66      710.38    131.98 o 
  -3  35   3      953.24      846.05    108.02 o 
  -2  35   3      141.98       28.34    104.38 o 
  -1  35   3      653.77      745.80    108.32 o 
   0  35   3     5849.12     6862.40    395.73 o 
   1  35   3     5932.26     6316.85    315.78 o 
   2  35   3     3943.74     4058.03    237.42 o 
   3  35   3      902.95      798.76     71.40 o 
   4  35   3       61.10       85.10    121.16 o 
   5  35   3     1581.48     1610.85    157.11 o 
   6  35   3      144.78      235.60    118.61 o 
  -6  36   3      845.23      728.70    178.79 o 
  -5  36   3     2912.24     3143.28    287.74 o 
  -4  36   3      835.30     1102.08    190.63 o 
  -3  36   3      603.68      751.31    142.98 o 
  -2  36   3     3132.32     3120.54    244.74 o 
  -1  36   3     2006.22     1802.62    211.28 o 
   0  36   3     1310.27     1111.60    100.71 o 
   1  36   3     1260.28     1161.19    113.18 o 
   2  36   3     2059.23     2072.98    157.86 o 
   3  36   3    11004.84    10630.29    308.83 o 
   4  36   3       11.55       51.56    105.86 o 
   5  36   3      190.13      306.44     99.01 o 
   6  36   3      293.84      432.94    128.60 o 
  -6  37   3       38.91     -178.88    178.88 o 
  -5  37   3       86.52      274.67    141.92 o 
  -4  37   3      186.38      142.53     89.64 o 
  -3  37   3        2.84      225.38     93.00 o 
  -2  37   3        0.21      164.92    142.45 o 
  -1  37   3      249.16       46.75    111.60 o 
   0  37   3       79.92      267.41    103.23 o 
   1  37   3       64.69       -3.44    100.42 o 
   2  37   3     2990.14     3585.73    216.72 o 
   3  37   3      257.63      165.91     92.31 o 
   4  37   3     1593.04     1333.66    109.10 o 
   5  37   3      271.63      223.91    103.62 o 
  -5  38   3     2081.72     1971.88    162.98 o 
  -4  38   3      129.10      143.37    101.02 o 
  -3  38   3      235.56      100.29    133.28 o 
  -2  38   3      406.89      312.95    104.42 o 
  -1  38   3     1164.64     1492.40    184.45 o 
   0  38   3      250.54      419.05    101.55 o 
   1  38   3     2321.12     2416.76    132.71 o 
   2  38   3      292.07      482.12     90.83 o 
   3  38   3      787.49      920.15    242.21 o 
   4  38   3        6.06       89.13    115.59 o 
   5  38   3      363.82       53.00    124.60 o 
  -5  39   3     1227.36     1191.51    242.16 o 
  -4  39   3       69.56     -102.77    102.77 o 
  -3  39   3     2984.05     3075.49    191.61 o 
  -2  39   3      252.62      119.75    114.38 o 
  -1  39   3     2226.95     2190.47    172.47 o 
   0  39   3      541.03      467.83     97.82 o 
   1  39   3     1320.93     1000.09    206.96 o 
   2  39   3       30.29      103.08     93.72 o 
   3  39   3       99.16     -138.01    152.87 o 
   4  39   3        1.23       68.26    137.14 o 
  -4  40   3     1262.18     1283.73    171.20 o 
  -3  40   3      747.79      925.07    130.03 o 
  -2  40   3     2535.48     2617.37    172.68 o 
  -1  40   3     1800.95     1813.82    149.15 o 
   0  40   3      141.73      233.95    132.24 o 
   1  40   3       62.02      175.20     83.96 o 
   2  40   3     3361.17     3678.89    246.14 o 
   3  40   3      209.72      211.47    129.39 o 
   4  40   3      259.41       97.06    117.60 o 
  -3  41   3      163.41      191.47    113.52 o 
  -2  41   3      469.32      825.60    117.29 o 
  -1  41   3        3.03       -0.55     98.04 o 
   0  41   3      225.42      -28.01     79.49 o 
   1  41   3      536.25      588.31    164.04 o 
   2  41   3     2444.39     2635.08    251.41 o 
   3  41   3       29.37      276.54    210.27 o 
  -2  42   3       68.47      -30.48    203.63 o 
  -1  42   3     1277.28     1013.82    126.17 o 
   0  42   3       18.75      -56.90    204.73 o 
   1  42   3      855.31      610.57    176.16 o 
   2  42   3        8.20       21.56    142.50 o 
 -11   0   4        7.39       -4.27    159.19 o 
 -10   0   4     6464.33     6989.01    662.99 o 
  -9   0   4     1145.18      840.07    179.29 o 
  -8   0   4     2820.47     2344.28    271.60 o 
  -7   0   4     7443.42     7249.62    315.61 o 
  -6   0   4    10775.96    10162.54    423.64 o 
  -5   0   4    47413.34    48953.22    747.65 o 
  -4   0   4     3569.22     3802.03     87.93 o 
  -3   0   4     1500.09     1594.66     66.62 o 
  -2   0   4    19546.27    18989.71    316.41 o 
  -1   0   4     5710.42     5107.76    106.56 o 
   0   0   4       36.61       77.44     19.46 o 
   1   0   4     7705.39     8605.56    159.84 o 
   2   0   4     9957.96     9747.50    201.35 o 
   3   0   4     1273.16     1496.21     90.63 o 
   4   0   4    16431.13    16175.12    555.88 o 
   5   0   4    19782.59    18415.70    452.84 o 
   6   0   4      389.12      359.34     89.37 o 
   7   0   4     8438.77     9127.44    524.27 o 
   8   0   4      221.51      461.60    209.86 o 
   9   0   4      366.52      561.79    147.72 o 
  10   0   4     6026.11     5999.08    407.18 o 
  11   0   4       79.19      115.85    127.50 o 
 -11   1   4      771.36      677.71    121.31 o 
 -10   1   4     1175.89     1285.20    129.86 o 
  -9   1   4      686.50      697.95     87.39 o 
  -8   1   4     5788.97     6098.95    270.12 o 
  -7   1   4      152.92      360.58     85.20 o 
  -6   1   4     7161.17     6603.24    158.53 o 
  -5   1   4       39.08       -6.39     28.03 o 
  -4   1   4     2933.94     2953.96     62.56 o 
  -3   1   4        8.70       38.38     19.37 o 
  -2   1   4     1189.96     1042.97     36.72 o 
  -1   1   4     1776.85     1634.54     49.99 o 
   0   1   4     1337.30     1368.90     39.76 o 
   1   1   4     4661.63     5007.57     99.54 o 
   2   1   4      352.34      472.38     28.65 o 
   3   1   4     2019.90     2092.50     65.23 o 
   4   1   4     5727.10     5324.21    106.26 o 
   5   1   4      284.19      244.11     89.61 o 
   6   1   4     9316.40     9569.58    216.79 o 
   7   1   4       71.94      180.97     66.85 o 
   8   1   4     2371.26     2498.86    154.71 o 
   9   1   4     1027.39     1135.10    135.86 o 
  10   1   4      426.68      337.27    103.44 o 
  11   1   4       85.43       54.44    132.66 o 
 -11   2   4        0.64     -151.41    151.41 o 
 -10   2   4      104.69       -0.68    155.41 o 
  -9   2   4     2602.10     2615.58    207.72 o 
  -8   2   4     1741.76     1536.00    105.66 o 
  -7   2   4      162.54      218.55    104.12 o 
  -6   2   4       27.66       32.89     56.30 o 
  -5   2   4    12702.32    12401.03    174.48 o 
  -4   2   4      517.45      558.07     41.86 o 
  -3   2   4     8233.16     7906.23    147.28 o 
  -2   2   4     5116.95     5153.27     77.64 o 
  -1   2   4    10236.03    10800.77    142.16 o 
   0   2   4     3894.30     4040.51     70.62 o 
   1   2   4       90.01       66.47     20.60 o 
   2   2   4     8196.48     8043.97    163.93 o 
   3   2   4      484.18      495.49     41.09 o 
   4   2   4     1046.73     1032.18     60.77 o 
   5   2   4     1390.71     1415.08    209.17 o 
   6   2   4       34.54      104.28     55.34 o 
   7   2   4       46.26      120.86     54.44 o 
   8   2   4     1833.65     1843.47    175.72 o 
   9   2   4       37.98      128.47     85.72 o 
  10   2   4     5913.85     6075.83    338.44 o 
  11   2   4        0.17       91.24    111.25 o 
 -11   3   4      629.82      889.15    247.13 o 
 -10   3   4     2467.39     2278.40    154.63 o 
  -9   3   4     3143.36     3154.95    242.13 o 
  -8   3   4     6658.06     6636.78    227.96 o 
  -7   3   4       88.78       79.15     95.26 o 
  -6   3   4     4100.89     3969.53    207.95 o 
  -5   3   4       73.09      117.79     23.25 o 
  -4   3   4    11522.54    11320.76    147.03 o 
  -3   3   4        2.00       35.56     19.83 o 
  -2   3   4       27.95       82.50     19.05 o 
  -1   3   4    17849.47    17987.05    225.70 o 
   0   3   4    52454.45    55375.18    641.55 o 
   1   3   4    17255.68    17327.41    207.31 o 
   2   3   4       25.39       32.23     20.73 o 
   3   3   4    12429.58    12450.69    193.71 o 
   4   3   4    53784.50    51767.96    792.86 o 
   5   3   4     1748.44     1760.31    105.18 o 
   6   3   4    15942.19    15319.87    315.01 o 
   7   3   4      683.93      760.26     86.94 o 
   8   3   4     3410.02     3269.11    129.03 o 
   9   3   4      580.38      674.82     87.37 o 
  10   3   4     4604.47     4755.28    212.03 o 
  11   3   4        3.66     -115.81    115.81 o 
 -11   4   4       65.15      196.17    141.39 o 
 -10   4   4      939.75      752.00    104.05 o 
  -9   4   4      407.73      237.44     92.68 o 
  -8   4   4     3461.03     3253.60    279.91 o 
  -7   4   4      177.89       10.94     80.11 o 
  -6   4   4     4277.65     4365.41    176.34 o 
  -5   4   4     5732.60     5669.39    137.31 o 
  -4   4   4     5727.92     5880.39    137.37 o 
  -3   4   4    15041.11    15004.42    176.23 o 
  -2   4   4     4943.89     4566.56     65.42 o 
  -1   4   4     1352.55     1359.29     36.71 o 
   0   4   4        3.00       16.84     18.71 o 
   1   4   4     2322.14     2523.77     44.64 o 
   2   4   4    22829.17    23520.44    333.73 o 
   3   4   4      197.46      232.30     26.62 o 
   4   4   4       24.94       26.87     44.49 o 
   5   4   4     7920.97     7762.65    170.27 o 
   6   4   4    13795.57    14165.50    380.98 o 
   7   4   4     3209.51     3366.96    379.86 o 
   8   4   4     3138.21     3171.60    165.97 o 
   9   4   4      877.70     1327.70    180.06 o 
  10   4   4      130.68      224.98    148.91 o 
  11   4   4      969.83      827.23    149.52 o 
 -11   5   4     2767.37     2955.93    216.55 o 
 -10   5   4     1496.96     1364.31    180.04 o 
  -9   5   4     2959.56     2707.34    153.72 o 
  -8   5   4     2317.97     1862.65    173.06 o 
  -7   5   4      999.32      945.29     89.24 o 
  -6   5   4    12775.34    13213.42    291.82 o 
  -5   5   4     1284.84     1433.25     50.73 o 
  -4   5   4     1177.99      990.77     38.41 o 
  -3   5   4     2970.76     3204.93     61.74 o 
  -2   5   4     5956.47     5524.86     85.14 o 
  -1   5   4       73.89      120.92     20.20 o 
   0   5   4    16779.00    18590.12    229.39 o 
   1   5   4    67387.03    68862.38    755.39 o 
   2   5   4     7138.22     7124.89    115.59 o 
   3   5   4     7986.66     7416.38    145.35 o 
   4   5   4     8914.83     8650.43    219.77 o 
   5   5   4       98.93      231.95     66.78 o 
   6   5   4     3750.84     4051.87    171.59 o 
   7   5   4     1891.00     2255.56    129.05 o 
   8   5   4       67.63        4.91     90.62 o 
   9   5   4       92.06      363.56     85.06 o 
  10   5   4      499.99      391.72    113.45 o 
  11   5   4     1307.57     1123.48    122.43 o 
 -11   6   4      321.99      270.41    153.83 o 
 -10   6   4     1312.15     1236.16    130.23 o 
  -9   6   4       63.86      231.76    123.59 o 
  -8   6   4     6583.72     6588.65    233.44 o 
  -7   6   4     1598.22     1537.99     66.66 o 
  -6   6   4      141.12      123.25     49.68 o 
  -5   6   4      423.07      435.48     43.44 o 
  -4   6   4     1760.24     1730.23     54.19 o 
  -3   6   4     5823.06     5815.45     85.69 o 
  -2   6   4    25973.60    25290.46    310.03 o 
  -1   6   4     7979.27     8230.23    143.24 o 
   0   6   4    11586.07    11869.11    142.83 o 
   1   6   4    12888.32    14136.79    197.96 o 
   2   6   4     7625.37     7392.83    151.51 o 
   3   6   4     4029.59     4062.47     79.94 o 
   4   6   4     1693.04     1672.65     62.30 o 
   5   6   4      498.16      566.25     58.39 o 
   6   6   4    10566.89    10696.65    248.91 o 
   7   6   4       55.57      116.32     75.56 o 
   8   6   4      474.91      581.27    163.30 o 
   9   6   4       28.90      131.76     84.47 o 
  10   6   4     3786.58     3942.38    296.78 o 
  11   6   4       21.90      229.19    131.11 o 
 -11   7   4     3442.47     3237.42    223.57 o 
 -10   7   4     7476.90     7322.89    305.93 o 
  -9   7   4     3052.37     3197.79    159.39 o 
  -8   7   4     4159.65     4131.79    183.41 o 
  -7   7   4      653.09      569.63     51.62 o 
  -6   7   4     2270.73     2364.94     68.26 o 
  -5   7   4    10632.70    10828.54    199.68 o 
  -4   7   4     9746.21     9554.88    124.73 o 
  -3   7   4     5763.17     6233.51     90.91 o 
  -2   7   4     1744.96     1914.35     48.69 o 
  -1   7   4     6517.42     6656.18    103.21 o 
   0   7   4    58124.11    58069.42    562.04 o 
   1   7   4      549.48      947.29     33.28 o 
   2   7   4    34139.11    34535.04    379.51 o 
   3   7   4     7525.17     7579.37    132.47 o 
   4   7   4     2332.90     2236.29     78.79 o 
   5   7   4     5244.08     5172.53    256.65 o 
   6   7   4     2439.80     2388.98    109.22 o 
   7   7   4       71.92      136.18    115.89 o 
   8   7   4     1940.28     1973.79    214.76 o 
   9   7   4      174.81       86.91     79.61 o 
  10   7   4     1337.71     1556.96    132.81 o 
  11   7   4       41.78       88.78    113.19 o 
 -11   8   4     1884.34     2045.06    226.56 o 
 -10   8   4     1669.99     1719.49    148.78 o 
  -9   8   4     8966.95     8896.37    324.72 o 
  -8   8   4      382.71      420.68     95.06 o 
  -7   8   4     1590.25     1331.37    118.75 o 
  -6   8   4        4.32       -1.49     34.56 o 
  -5   8   4    58080.84    57029.98    688.34 o 
  -4   8   4      941.26      975.38     30.15 o 
  -3   8   4    15120.11    15438.75    184.19 o 
  -2   8   4       83.84       94.83     16.25 o 
  -1   8   4     3662.41     3603.80     54.79 o 
   0   8   4     4363.65     4289.76     62.73 o 
   1   8   4    18404.44    17792.79    203.91 o 
   2   8   4    17733.32    17023.42    242.85 o 
   3   8   4      433.14      602.09     41.25 o 
   4   8   4      977.39      842.01     49.41 o 
   5   8   4     3642.79     3674.84    154.66 o 
   6   8   4    10076.01    10226.23    353.74 o 
   7   8   4       76.37      136.11     85.26 o 
   8   8   4      357.25      411.72     74.11 o 
   9   8   4     1195.46     1214.11    140.68 o 
  10   8   4       10.97      100.02    105.10 o 
  11   8   4     1348.52     1344.42    138.66 o 
 -11   9   4      661.13     1313.83    170.88 o 
 -10   9   4      356.04      296.04     98.30 o 
  -9   9   4      245.42      249.67    128.72 o 
  -8   9   4       91.80      186.42     82.83 o 
  -7   9   4     9125.78     9025.04    264.44 o 
  -6   9   4     8579.96     8483.30    145.50 o 
  -5   9   4     1051.50     1142.77     37.00 o 
  -4   9   4      698.87      707.89     27.62 o 
  -3   9   4     6592.70     6771.20     94.66 o 
  -2   9   4     4031.88     3857.26     88.35 o 
  -1   9   4     3333.46     2864.19     47.87 o 
   0   9   4       39.46      107.48     16.62 o 
   1   9   4     5577.86     5254.41     71.60 o 
   2   9   4      633.13      840.79     36.48 o 
   3   9   4      749.41      777.75     54.47 o 
   4   9   4     1780.47     1807.64    108.85 o 
   5   9   4    34523.20    34501.50    563.72 o 
   6   9   4        0.25        0.94     60.06 o 
   7   9   4     8013.49     7880.50    347.00 o 
   8   9   4        6.83      155.26    222.18 o 
   9   9   4      271.80      374.99    148.24 o 
  10   9   4        1.29     -109.52    320.27 o 
  11   9   4     1457.71     1789.09    315.28 o 
 -11  10   4      384.40      203.42    144.29 o 
 -10  10   4      150.45      188.60    142.78 o 
  -9  10   4      752.51      872.57    140.67 o 
  -8  10   4       22.08       24.68     58.39 o 
  -7  10   4      369.79      322.21     47.19 o 
  -6  10   4     2390.66     2339.66     83.72 o 
  -5  10   4     9773.11     9696.39    169.78 o 
  -4  10   4       66.96       47.34     23.02 o 
  -3  10   4     1249.85     1120.18     33.83 o 
  -2  10   4    31845.38    34037.77    353.22 o 
  -1  10   4     5502.19     5353.14     96.04 o 
   0  10   4    12071.42    12080.68    142.71 o 
   1  10   4     9340.45    10353.91    122.67 o 
   2  10   4     3102.01     2642.55     59.75 o 
   3  10   4    12280.33    11412.98    155.63 o 
   4  10   4     1732.61     1847.53     83.21 o 
   5  10   4      701.11      693.52     48.17 o 
   6  10   4     7109.18     6544.56    297.34 o 
   7  10   4      582.62      518.19     71.56 o 
   8  10   4     2858.43     3281.60    186.08 o 
   9  10   4      116.43      233.40     83.96 o 
  10  10   4       13.25      -39.45    262.92 o 
  11  10   4       93.69      -52.94    125.79 o 
 -11  11   4       44.49     -158.47    158.47 o 
 -10  11   4       75.71      -70.67    198.45 o 
  -9  11   4     1873.52     1704.68    190.84 o 
  -8  11   4      111.41      199.97     72.95 o 
  -7  11   4     2347.49     2153.98    156.96 o 
  -6  11   4     1484.64     1648.87     65.90 o 
  -5  11   4     8014.64     8329.05    133.75 o 
  -4  11   4    53238.37    53148.45    672.36 o 
  -3  11   4      132.26      302.63     26.64 o 
  -2  11   4     7910.13     7381.42    103.05 o 
  -1  11   4      763.08      916.16     33.42 o 
   0  11   4        5.56      -12.66     12.66 o 
   1  11   4     3468.05     4038.18     61.67 o 
   2  11   4        6.57       87.40     33.95 o 
   3  11   4     1529.26     1484.10     66.63 o 
   4  11   4      210.96      195.40     34.90 o 
   5  11   4      846.29      802.73     52.52 o 
   6  11   4     5184.57     4766.11    135.92 o 
   7  11   4     8229.41     8284.22    443.73 o 
   8  11   4        3.86       30.89     79.31 o 
   9  11   4     2152.49     2500.40    184.75 o 
  10  11   4     2461.05     2552.55    174.90 o 
  11  11   4        3.50      137.44    116.06 o 
 -11  12   4      131.27      310.38    193.95 o 
 -10  12   4      243.47      393.48    164.80 o 
  -9  12   4    11951.43    12439.86    610.06 o 
  -8  12   4      711.85      815.39     82.34 o 
  -7  12   4     1280.64     1446.91    146.76 o 
  -6  12   4     1674.11     1694.87    101.36 o 
  -5  12   4    17978.30    17697.38    371.66 o 
  -4  12   4     1369.42     1400.56     43.57 o 
  -3  12   4      433.25      307.64     35.55 o 
  -2  12   4       14.33       -7.92     25.65 o 
  -1  12   4    35301.91    35247.20    394.38 o 
   0  12   4      607.06      852.38     42.84 o 
   1  12   4     8228.96     8441.96    151.72 o 
   2  12   4     1999.70     2343.61     53.04 o 
   3  12   4     2535.89     2354.59     65.37 o 
   4  12   4     3723.89     3766.59    141.25 o 
   5  12   4    11546.70    11067.81    213.29 o 
   6  12   4     1131.34      941.12     83.11 o 
   7  12   4      374.40      424.64    115.74 o 
   8  12   4      342.36      278.84    125.20 o 
   9  12   4      759.20      551.96     88.33 o 
  10  12   4      685.51      610.10    172.22 o 
  11  12   4      694.41      507.09    156.53 o 
 -11  13   4      121.14      244.28    126.84 o 
 -10  13   4     2214.41     1681.38    161.05 o 
  -9  13   4      180.71      304.69    103.73 o 
  -8  13   4      194.28      238.21     72.24 o 
  -7  13   4     2842.63     2621.38    109.02 o 
  -6  13   4    16228.14    15556.05    283.63 o 
  -5  13   4       66.86       97.87     31.46 o 
  -4  13   4    22873.67    21976.98    250.39 o 
  -3  13   4    10512.24    10577.20    139.12 o 
  -2  13   4      694.02      833.52     30.91 o 
  -1  13   4      932.26      779.45     52.53 o 
   0  13   4     2191.80     2340.45     69.78 o 
   1  13   4       18.61        0.56     21.23 o 
   2  13   4      668.43      774.67     39.65 o 
   3  13   4      233.70      264.12     37.60 o 
   4  13   4      487.48      648.32     58.45 o 
   5  13   4      136.02      239.90     58.29 o 
   6  13   4     1202.66     1147.60     95.84 o 
   7  13   4      480.45      491.69     70.15 o 
   8  13   4      841.19      960.53    112.95 o 
   9  13   4      572.38      470.78     90.61 o 
  10  13   4      757.76      438.36    137.89 o 
  11  13   4      894.81      376.66    338.99 o 
 -11  14   4      300.43      385.03    205.65 o 
 -10  14   4     2617.05     2904.54    240.66 o 
  -9  14   4     5002.18     5039.24    439.86 o 
  -8  14   4       82.71       94.50    114.36 o 
  -7  14   4     1495.11     1793.30    210.15 o 
  -6  14   4        2.29      -16.60     26.05 o 
  -5  14   4     1803.15     2078.78     94.06 o 
  -4  14   4     1620.76     1662.51     60.47 o 
  -3  14   4      717.90      730.89     41.01 o 
  -2  14   4     1116.09     1157.12     47.75 o 
  -1  14   4    21684.81    21619.40    300.16 o 
   0  14   4    24338.27    25548.82    256.95 o 
   1  14   4    14794.56    14267.44    175.81 o 
   2  14   4     5307.42     5048.23     83.18 o 
   3  14   4     5057.59     5463.84    103.77 o 
   4  14   4     5286.15     5303.02    204.92 o 
   5  14   4     7646.79     7725.42    196.52 o 
   6  14   4      703.80      693.65     71.96 o 
   7  14   4        2.04       16.06     74.96 o 
   8  14   4      165.49      251.89     80.89 o 
   9  14   4      745.12      753.91    124.28 o 
  10  14   4      307.92      609.97    133.86 o 
 -11  15   4      247.99      305.88    203.53 o 
 -10  15   4      135.27      323.76    220.74 o 
  -9  15   4        6.54        5.62    122.35 o 
  -8  15   4      780.46      711.67     96.22 o 
  -7  15   4     3837.65     3784.31    160.38 o 
  -6  15   4     2862.25     2917.07     81.37 o 
  -5  15   4     5323.59     5424.78    122.61 o 
  -4  15   4      222.35      346.09     28.89 o 
  -3  15   4    32664.63    32182.86    408.18 o 
  -2  15   4     3396.80     3359.97    144.85 o 
  -1  15   4    11663.44    11265.62    160.57 o 
   0  15   4      115.12      107.62     17.17 o 
   1  15   4      415.63      379.74     39.19 o 
   2  15   4      230.25      417.87     28.50 o 
   3  15   4    16564.70    16341.38    268.47 o 
   4  15   4      450.63      618.32     73.70 o 
   5  15   4      240.12      109.80     57.59 o 
   6  15   4     6596.41     6571.72    286.08 o 
   7  15   4     4861.86     4938.53    196.50 o 
   8  15   4      583.26      659.90    143.65 o 
   9  15   4     3391.62     3529.01    251.13 o 
  10  15   4      922.67      618.66    219.49 o 
 -10  16   4     3472.98     3949.78    252.92 o 
  -9  16   4      987.19      977.81    142.82 o 
  -8  16   4      766.95      855.42    107.63 o 
  -7  16   4      950.51      904.08    134.76 o 
  -6  16   4     1283.35     1193.92    102.43 o 
  -5  16   4    19907.54    19786.74    335.88 o 
  -4  16   4      254.13      208.39     31.41 o 
  -3  16   4      416.81      348.28     24.62 o 
  -2  16   4       31.00       47.11     31.24 o 
  -1  16   4     5775.69     5422.47    141.31 o 
   0  16   4      486.97      421.87     28.55 o 
   1  16   4      120.09      106.69     29.92 o 
   2  16   4    18790.44    19085.02    249.17 o 
   3  16   4     3179.57     3147.15    151.25 o 
   4  16   4     7280.25     7248.36    146.66 o 
   5  16   4    25205.48    24431.27    430.63 o 
   6  16   4        0.04       58.06     76.97 o 
   7  16   4      325.75      246.89     74.58 o 
   8  16   4      177.13      251.82    131.67 o 
   9  16   4     3671.97     3811.62    305.06 o 
  10  16   4      205.15      232.40    221.43 o 
 -10  17   4       85.54      216.78    164.98 o 
  -9  17   4     1201.77     1026.11    171.20 o 
  -8  17   4      189.61      370.85     94.63 o 
  -7  17   4      635.42      475.16     74.48 o 
  -6  17   4     1929.56     2024.90     93.03 o 
  -5  17   4       39.58       84.12     29.69 o 
  -4  17   4      731.01      669.64     90.08 o 
  -3  17   4      564.99      541.70     55.04 o 
  -2  17   4     5605.43     5774.11    157.86 o 
  -1  17   4     7706.89     8394.57    139.26 o 
   0  17   4       80.72       64.65     21.71 o 
   1  17   4     1422.12     1463.70     48.12 o 
   2  17   4     9532.93     9498.88    148.57 o 
   3  17   4      986.53     1125.21     69.09 o 
   4  17   4     3942.58     4056.69    122.92 o 
   5  17   4     3150.61     3383.48    112.69 o 
   6  17   4       26.18        1.27     64.15 o 
   7  17   4      267.29      354.34     75.99 o 
   8  17   4      214.74      243.06     80.09 o 
   9  17   4        7.31       77.62     74.86 o 
  10  17   4       23.15      -81.76    234.92 o 
 -10  18   4      366.52      282.32    209.61 o 
  -9  18   4     2414.26     2259.21    221.09 o 
  -8  18   4     3380.60     3684.78    223.45 o 
  -7  18   4      528.07      424.13     73.59 o 
  -6  18   4     1072.45     1018.90     57.17 o 
  -5  18   4     5955.72     6030.84    149.03 o 
  -4  18   4        1.32      -20.92     30.25 o 
  -3  18   4     5091.09     5205.10    190.08 o 
  -2  18   4     2874.65     2655.98    138.92 o 
  -1  18   4     2089.07     1808.51     55.62 o 
   0  18   4     9097.69     8648.99    115.46 o 
   1  18   4     7332.15     7467.22    131.15 o 
   2  18   4     4672.61     4790.33    102.29 o 
   3  18   4    18418.52    17457.31    283.01 o 
   4  18   4     3304.73     3111.77     85.91 o 
   5  18   4    18480.67    18542.35    319.17 o 
   6  18   4      688.71      744.88     80.45 o 
   7  18   4      232.72      260.33     76.61 o 
   8  18   4       85.86       88.92     83.58 o 
   9  18   4     5122.31     5261.89    383.91 o 
  10  18   4      372.69      440.70    160.74 o 
 -10  19   4     2390.77     2602.17    202.31 o 
  -9  19   4        6.42      212.23    149.57 o 
  -8  19   4      529.86      546.17     91.87 o 
  -7  19   4     3629.80     3843.96    142.39 o 
  -6  19   4        3.74      -33.87     41.78 o 
  -5  19   4        6.41       24.02     29.98 o 
  -4  19   4       31.34       94.24     26.87 o 
  -3  19   4     7091.05     7123.88    152.82 o 
  -2  19   4      401.53      312.50     40.04 o 
  -1  19   4     3676.27     3358.03     97.06 o 
   0  19   4     7171.29     6461.02    111.91 o 
   1  19   4     9258.31     8738.14    296.15 o 
   2  19   4     2435.62     2392.77     67.56 o 
   3  19   4    13325.37    13001.03    214.21 o 
   4  19   4      131.23      213.30     45.55 o 
   5  19   4     1950.88     1935.72    111.58 o 
   6  19   4      540.66      681.31    172.24 o 
   7  19   4     5689.87     6230.77    356.23 o 
   8  19   4     1338.63     1313.00    147.23 o 
   9  19   4     2024.78     1958.59    163.54 o 
  10  19   4      926.75      894.21    134.70 o 
 -10  20   4     1109.57     1248.45    167.45 o 
  -9  20   4     1482.85     1553.90    238.96 o 
  -8  20   4        3.46      -57.86     90.06 o 
  -7  20   4       17.60      -17.56     64.07 o 
  -6  20   4      317.05      232.72     61.25 o 
  -5  20   4     2244.49     2344.31    186.56 o 
  -4  20   4      213.44      191.93     24.83 o 
  -3  20   4     1970.31     1987.37     80.14 o 
  -2  20   4      161.28      137.37     46.21 o 
  -1  20   4    11447.00    11327.79    184.68 o 
   0  20   4    35298.66    35071.27    443.67 o 
   1  20   4    26524.56    25871.71    303.29 o 
   2  20   4    14813.57    14660.01    191.60 o 
   3  20   4      109.76       58.76     44.21 o 
   4  20   4      693.36      686.10     74.47 o 
   5  20   4     6567.35     6411.60    214.90 o 
   6  20   4      357.75      333.68    113.07 o 
   7  20   4     1884.23     2105.48    121.51 o 
   8  20   4      469.46      473.54     97.27 o 
   9  20   4       99.26       48.90    130.47 o 
  10  20   4      320.86      189.58    169.68 o 
 -10  21   4      407.78      202.95    177.15 o 
  -9  21   4      560.06      390.41    115.12 o 
  -8  21   4      534.57      488.46    100.61 o 
  -7  21   4     1794.50     1990.10    138.32 o 
  -6  21   4     2646.78     2569.99     98.30 o 
  -5  21   4       70.07      167.16     37.35 o 
  -4  21   4    16010.02    15221.44    272.19 o 
  -3  21   4     3768.55     3524.58    104.98 o 
  -2  21   4     3942.14     3740.33    113.91 o 
  -1  21   4      463.13      430.20     40.70 o 
   0  21   4     3069.22     2979.43     71.80 o 
   1  21   4     4707.15     4511.75    117.73 o 
   2  21   4       39.54       83.91     35.36 o 
   3  21   4     1905.47     1863.82     67.47 o 
   4  21   4       99.91       61.53     40.83 o 
   5  21   4     1337.21     1343.34    103.16 o 
   6  21   4        4.29       19.38     64.31 o 
   7  21   4      159.66      256.16    107.48 o 
   8  21   4       74.20        5.69     88.45 o 
   9  21   4     1578.90     1634.59    208.89 o 
  10  21   4      924.49      867.34    164.28 o 
 -10  22   4      573.35      656.83    245.34 o 
  -9  22   4     2864.51     2651.21    215.89 o 
  -8  22   4     1300.28     1200.90    207.83 o 
  -7  22   4        3.06       -3.38     61.70 o 
  -6  22   4     1128.81     1225.68     73.57 o 
  -5  22   4     1689.48     1669.86    142.98 o 
  -4  22   4     1729.70     1617.06     93.70 o 
  -3  22   4     5097.75     4663.68    121.32 o 
  -2  22   4     4809.10     4775.41    118.95 o 
  -1  22   4     8553.68     8571.65    163.98 o 
   0  22   4     4738.83     4704.37     95.76 o 
   1  22   4     8963.04     8715.29    137.66 o 
   2  22   4      292.84      336.18     37.38 o 
   3  22   4       16.03       88.09     32.58 o 
   4  22   4     3677.39     3344.85     96.87 o 
   5  22   4     7168.08     7624.32    247.20 o 
   6  22   4      629.21      940.25    120.18 o 
   7  22   4       24.24      -71.25     75.38 o 
   8  22   4       50.74       68.22    123.46 o 
   9  22   4     2719.95     2666.64    366.32 o 
  -9  23   4       32.15      -61.01     87.91 o 
  -8  23   4      520.68      555.54    131.49 o 
  -7  23   4     2013.29     1811.88    118.54 o 
  -6  23   4     6578.49     6261.56    327.21 o 
  -5  23   4      120.82       50.77     65.81 o 
  -4  23   4     6583.31     7102.85    263.40 o 
  -3  23   4      492.06      468.38     51.85 o 
  -2  23   4    10238.07    10439.65    198.36 o 
  -1  23   4      125.31      144.92     43.82 o 
   0  23   4      713.08      564.08     71.94 o 
   1  23   4     5894.23     5671.97    151.87 o 
   2  23   4     3895.44     3862.94    100.72 o 
   3  23   4     1053.23     1024.18     64.67 o 
   4  23   4     1412.01     1438.81     81.25 o 
   5  23   4     3543.78     3783.81    196.23 o 
   6  23   4        7.68      -59.40     59.40 o 
   7  23   4     6768.62     6764.31    269.78 o 
   8  23   4      134.33      233.92    102.23 o 
   9  23   4     1921.43     2232.63    194.94 o 
  -9  24   4        6.70     -112.94    112.94 o 
  -8  24   4     2233.93     1831.48    208.57 o 
  -7  24   4      327.12      238.83     82.89 o 
  -6  24   4       11.24       49.21     66.91 o 
  -5  24   4      540.00      525.76     53.75 o 
  -4  24   4      928.24     1105.14     95.31 o 
  -3  24   4      856.74      853.43     63.92 o 
  -2  24   4     1607.63     1743.85    123.85 o 
  -1  24   4     4639.90     4297.14    110.28 o 
   0  24   4     1278.25     1371.14     71.56 o 
   1  24   4     3566.31     3570.60     93.78 o 
   2  24   4     9555.41     9543.54    278.43 o 
   3  24   4     1513.31     1436.43     58.10 o 
   4  24   4      161.12       89.72     46.72 o 
   5  24   4      381.45      219.57     83.66 o 
   6  24   4     1212.00     1265.96    166.61 o 
   7  24   4       54.17      110.60    125.27 o 
   8  24   4     1831.63     1549.13    175.60 o 
   9  24   4      598.48      412.41    152.53 o 
  -9  25   4        6.93      -22.96     96.49 o 
  -8  25   4      744.40      784.93    195.65 o 
  -7  25   4     5783.04     5649.09    203.02 o 
  -6  25   4      839.23      960.99    124.94 o 
  -5  25   4      198.24      176.75     40.43 o 
  -4  25   4     2483.48     2522.84    137.41 o 
  -3  25   4     5565.46     5972.67    159.55 o 
  -2  25   4     1238.27     1317.31     67.98 o 
  -1  25   4      153.06      184.90     45.66 o 
   0  25   4    10103.69    10132.30    291.00 o 
   1  25   4    10085.88     9611.50    166.24 o 
   2  25   4      655.69      606.80    113.85 o 
   3  25   4      172.30      105.96     39.30 o 
   4  25   4       63.88       99.58     59.94 o 
   5  25   4      662.63      710.19    101.97 o 
   6  25   4        2.11      -58.67     81.08 o 
   7  25   4    11047.83    11443.82    704.60 o 
   8  25   4      542.46      645.34    203.96 o 
   9  25   4      958.40     1049.64    161.84 o 
  -9  26   4      812.63     1000.03    549.27 o 
  -8  26   4     1488.88     1432.44    162.36 o 
  -7  26   4       59.32       58.97    105.60 o 
  -6  26   4      270.43      123.04    102.09 o 
  -5  26   4     3739.53     4075.31    151.23 o 
  -4  26   4        8.75       78.01     74.58 o 
  -3  26   4     5435.57     5357.91    167.26 o 
  -2  26   4       50.85      -19.03     50.90 o 
  -1  26   4     5619.19     5421.59    135.93 o 
   0  26   4      317.39      271.87     93.40 o 
   1  26   4     4446.01     4397.38    209.47 o 
   2  26   4     1047.71     1157.42     81.54 o 
   3  26   4     3576.72     3665.73    124.36 o 
   4  26   4     7259.13     7026.50    209.53 o 
   5  26   4       82.15       27.77     62.95 o 
   6  26   4     2374.87     2656.17    129.41 o 
   7  26   4      110.68      159.44    264.15 o 
   8  26   4     1337.57     1626.41    164.16 o 
   9  26   4      791.83      999.30    153.70 o 
  -9  27   4        6.10        1.46    228.87 o 
  -8  27   4     1325.92     1678.25    227.67 o 
  -7  27   4      255.63      313.92    110.64 o 
  -6  27   4      117.42      222.75     80.47 o 
  -5  27   4        6.67      171.43     75.35 o 
  -4  27   4     1839.40     1817.07    124.04 o 
  -3  27   4      631.66      660.10    102.97 o 
  -2  27   4     2581.06     2560.24    132.78 o 
  -1  27   4     1960.27     1697.38    118.95 o 
   0  27   4    15752.85    15654.37    357.02 o 
   1  27   4      780.52      846.09     67.29 o 
   2  27   4     3640.71     3712.12    167.33 o 
   3  27   4      982.00      944.02     57.67 o 
   4  27   4     1993.93     2097.46    205.40 o 
   5  27   4     2052.15     2488.03    204.33 o 
   6  27   4     2199.48     1946.22    117.11 o 
   7  27   4     1430.94     1049.64    241.00 o 
   8  27   4     1090.62     1121.47    154.14 o 
  -8  28   4      998.41      980.87    144.64 o 
  -7  28   4      279.21      139.90    151.29 o 
  -6  28   4      499.10      476.48     96.06 o 
  -5  28   4     1122.99     1361.36    144.67 o 
  -4  28   4        6.73       58.34     62.85 o 
  -3  28   4        9.01       27.42     48.48 o 
  -2  28   4     5538.91     5264.95    150.79 o 
  -1  28   4     2206.32     2322.60     99.04 o 
   0  28   4     4955.54     4885.15    242.63 o 
   1  28   4     4826.97     4925.29    134.94 o 
   2  28   4       54.11      217.77     73.83 o 
   3  28   4      196.41      161.89     49.17 o 
   4  28   4      436.72      356.98     86.63 o 
   5  28   4      543.40      477.75     92.43 o 
   6  28   4     1086.17      853.73    110.11 o 
   7  28   4     4495.19     4394.38    202.70 o 
   8  28   4      285.35      281.52    168.27 o 
  -8  29   4      377.83      475.51    203.61 o 
  -7  29   4     1359.92     1356.58    123.47 o 
  -6  29   4     1320.76     1184.94    153.15 o 
  -5  29   4        0.55       46.37     62.62 o 
  -4  29   4     1224.21     1058.39     99.61 o 
  -3  29   4     1117.05     1254.23     93.75 o 
  -2  29   4      292.15      328.49     72.12 o 
  -1  29   4     1399.04     1366.25     84.14 o 
   0  29   4      596.76      618.81     75.99 o 
   1  29   4     3565.91     3538.13    145.25 o 
   2  29   4     2514.95     2477.65    147.16 o 
   3  29   4     2657.18     2871.50    151.44 o 
   4  29   4        5.60       -6.80     56.05 o 
   5  29   4        8.51      -54.02     61.69 o 
   6  29   4      160.72      249.28    102.16 o 
   7  29   4     1540.20     1569.70    169.56 o 
   8  29   4      897.08      860.27    138.76 o 
  -8  30   4     3128.76     2974.24    311.33 o 
  -7  30   4      252.79      230.76    102.77 o 
  -6  30   4     6836.10     6860.72    242.75 o 
  -5  30   4     2784.72     2631.46    127.24 o 
  -4  30   4     1641.09     1711.05    103.80 o 
  -3  30   4     1038.55      881.99    101.20 o 
  -2  30   4     5607.22     5949.93    208.57 o 
  -1  30   4      425.29      616.30     77.82 o 
   0  30   4      255.28      167.33     83.31 o 
   1  30   4       35.19       62.85     47.56 o 
   2  30   4      489.91      435.39     85.63 o 
   3  30   4     1331.31     1350.34     79.70 o 
   4  30   4      113.69       26.94     84.67 o 
   5  30   4     1030.48     1227.82    110.98 o 
   6  30   4    12924.59    14291.24    472.87 o 
   7  30   4     1620.54     1696.61    244.06 o 
   8  30   4     1676.27     1537.78    182.28 o 
  -8  31   4     1935.99     1980.07    347.31 o 
  -7  31   4       99.40        7.62    131.01 o 
  -6  31   4     1305.37     1273.94    190.51 o 
  -5  31   4       14.48      229.88     87.64 o 
  -4  31   4     3456.95     3844.60    146.36 o 
  -3  31   4     1779.77     1658.75    112.72 o 
  -2  31   4     3493.33     3433.34    124.86 o 
  -1  31   4      291.72      319.69     89.42 o 
   0  31   4     5551.43     6132.58    169.34 o 
   1  31   4      349.52      342.42     79.10 o 
   2  31   4       13.34      106.18     96.72 o 
   3  31   4     3424.60     3523.49    152.29 o 
   4  31   4    13540.29    13862.35    435.34 o 
   5  31   4       61.81      147.98     78.11 o 
   6  31   4     4654.14     4547.64    219.89 o 
   7  31   4       34.21      121.51    209.73 o 
  -7  32   4     2214.97     2538.23    198.01 o 
  -6  32   4       47.30      156.22    115.62 o 
  -5  32   4      216.10      228.05     89.71 o 
  -4  32   4       47.61       -3.13     69.78 o 
  -3  32   4      279.55      140.53    154.22 o 
  -2  32   4      665.76      833.08     85.55 o 
  -1  32   4     1735.54     1798.68    133.46 o 
   0  32   4      113.54      124.97     90.57 o 
   1  32   4      160.86      109.90     44.49 o 
   2  32   4     1572.52     1663.31    115.07 o 
   3  32   4     1745.72     1723.38    113.90 o 
   4  32   4     3313.83     3424.47    198.02 o 
   5  32   4      186.83      -29.98     92.35 o 
   6  32   4      446.16      433.05     95.61 o 
   7  32   4      772.66      666.08    163.63 o 
  -7  33   4       60.47      -59.29     94.55 o 
  -6  33   4      221.26      404.48    113.44 o 
  -5  33   4      291.02      534.10    125.98 o 
  -4  33   4       53.32       98.00    109.44 o 
  -3  33   4      504.13      845.57     97.12 o 
  -2  33   4      298.78      325.64     81.81 o 
  -1  33   4     4192.94     4437.59    171.45 o 
   0  33   4     4123.99     4416.79    211.36 o 
   1  33   4     1639.04     1856.49    121.87 o 
   2  33   4      127.10       11.07     99.88 o 
   3  33   4      670.49      683.74     78.94 o 
   4  33   4     2893.62     3201.33    266.51 o 
   5  33   4      525.68      487.51    101.62 o 
   6  33   4     1123.16     1075.64    113.59 o 
   7  33   4      390.08      376.90    118.35 o 
  -7  34   4      175.17      470.24    188.73 o 
  -6  34   4     2625.64     2610.18    190.95 o 
  -5  34   4     5107.39     5368.21    332.90 o 
  -4  34   4     2535.35     2649.13    150.58 o 
  -3  34   4      275.52      476.66    108.94 o 
  -2  34   4     8183.67     8357.52    297.68 o 
  -1  34   4      278.83      406.15     83.23 o 
   0  34   4        1.26       74.48     76.40 o 
   1  34   4      942.97      825.37     87.57 o 
   2  34   4     8074.54     8297.90    251.69 o 
   3  34   4       65.24       80.18     58.04 o 
   4  34   4     1284.35     1033.03    128.37 o 
   5  34   4      131.86      152.95     97.25 o 
   6  34   4     1179.24     1118.43    155.87 o 
  -6  35   4     2006.10     2138.57    248.38 o 
  -5  35   4       13.08      -57.69    103.22 o 
  -4  35   4     4196.10     4020.61    202.27 o 
  -3  35   4      414.84      388.90    167.24 o 
  -2  35   4      471.77      394.13     99.17 o 
  -1  35   4     1019.51     1197.45    139.95 o 
   0  35   4      154.68      197.92     69.49 o 
   1  35   4      772.84      790.29    122.71 o 
   2  35   4      300.07      178.67     80.70 o 
   3  35   4      587.52      595.34    107.69 o 
   4  35   4     1808.28     1817.04    159.16 o 
   5  35   4      826.96      937.97    128.50 o 
   6  35   4       14.31      -12.38     81.34 o 
  -6  36   4      262.35      292.23    288.37 o 
  -5  36   4     3356.65     3328.58    254.16 o 
  -4  36   4       92.38       56.11    139.19 o 
  -3  36   4     3408.90     3726.52    176.68 o 
  -2  36   4     5700.17     5740.77    358.35 o 
  -1  36   4       58.12      166.81    100.75 o 
   0  36   4       10.41        1.11     69.75 o 
   1  36   4      244.57      330.25    112.76 o 
   2  36   4      419.90      461.15     90.41 o 
   3  36   4        0.11       63.40     65.84 o 
   4  36   4      222.79       34.10    162.30 o 
   5  36   4      126.84      338.35    133.78 o 
   6  36   4       71.61      233.97    108.22 o 
  -5  37   4       82.42      -28.68    149.18 o 
  -4  37   4     2427.93     2412.68    214.65 o 
  -3  37   4     1646.23     1173.71    123.27 o 
  -2  37   4       82.18      166.50     93.33 o 
  -1  37   4      463.78      396.03    156.33 o 
   0  37   4      856.48     1047.43    111.50 o 
   1  37   4     3716.32     3735.84    170.82 o 
   2  37   4        3.69     -117.32    117.32 o 
   3  37   4       21.99      197.34     98.98 o 
   4  37   4     1398.48     1455.26    198.86 o 
   5  37   4       26.49      -42.39    110.33 o 
  -5  38   4      286.44      288.53    121.09 o 
  -4  38   4      917.38     1004.56    141.68 o 
  -3  38   4      856.67      918.38    121.66 o 
  -2  38   4      287.04      154.07     92.71 o 
  -1  38   4      526.67      332.22    126.47 o 
   0  38   4      249.64      309.91    102.52 o 
   1  38   4     1408.42     1247.33    268.91 o 
   2  38   4      896.03     1078.41    161.87 o 
   3  38   4       45.43       38.61     74.83 o 
   4  38   4       72.48      139.74     99.79 o 
   5  38   4       93.28       43.20    111.37 o 
  -4  39   4      284.86      197.32    106.01 o 
  -3  39   4      889.28     1305.28    163.88 o 
  -2  39   4        1.55       56.07    103.36 o 
  -1  39   4      186.11      216.73    109.95 o 
   0  39   4       40.63       40.75     82.53 o 
   1  39   4     2572.03     2429.63    157.52 o 
   2  39   4     2499.81     2623.27    216.27 o 
   3  39   4     2103.50     2075.44    156.62 o 
   4  39   4     1390.70     1811.42    282.88 o 
  -4  40   4       35.98     -126.79    126.79 o 
  -3  40   4      321.16      438.36    143.55 o 
  -2  40   4     3420.78     3294.67    199.00 o 
  -1  40   4        5.61       64.99     90.38 o 
   0  40   4       47.37       37.94    134.48 o 
   1  40   4     1273.05     1390.30    152.54 o 
   2  40   4     2556.62     2053.19    174.12 o 
   3  40   4      708.49      389.30    135.56 o 
  -3  41   4      343.10      585.99    130.05 o 
  -2  41   4      557.27      547.04    119.14 o 
  -1  41   4      855.93      692.24    112.52 o 
   0  41   4     4879.55     4397.89    521.39 o 
   1  41   4     1925.91     1848.16    200.86 o 
   2  41   4      727.46     1115.50    192.18 o 
  -1  42   4      944.81      846.16    133.01 o 
   0  42   4      451.81      577.52    123.88 o 
   1  42   4      430.80      234.35    165.55 o 
 -11   1   5     1226.86     1169.76    214.44 o 
 -10   1   5     2694.04     2749.79    148.55 o 
  -9   1   5     3153.14     3242.74    198.44 o 
  -8   1   5     1335.52     1432.07    122.80 o 
  -7   1   5       14.51      148.69     80.23 o 
  -6   1   5     8807.98     8226.73    152.75 o 
  -5   1   5     2658.37     2615.12     60.37 o 
  -4   1   5    17933.06    18212.91    199.63 o 
  -3   1   5      109.11       81.91     20.54 o 
  -2   1   5      459.33      379.18     23.24 o 
  -1   1   5     3493.84     3563.62     83.35 o 
   0   1   5    18102.40    19545.50    251.53 o 
   1   1   5     7866.61     8213.07    131.92 o 
   2   1   5     2259.09     2637.84     73.91 o 
   3   1   5    41357.18    39015.51    454.79 o 
   4   1   5     1133.55     1091.71     48.49 o 
   5   1   5    35398.40    33912.96    798.53 o 
   6   1   5       70.02      155.07     50.39 o 
   7   1   5      577.35      622.06     86.42 o 
   8   1   5       35.67      -39.56     54.71 o 
   9   1   5     2608.00     3211.16    208.10 o 
  10   1   5      905.98      746.89    109.68 o 
  11   1   5      237.06      350.74    116.48 o 
 -11   2   5     2303.50     2188.12    203.99 o 
 -10   2   5      462.76      294.78    125.06 o 
  -9   2   5     2496.67     2646.07    189.44 o 
  -8   2   5      327.10      364.09    106.03 o 
  -7   2   5    10890.88    10646.06    422.64 o 
  -6   2   5      242.63      264.97     40.89 o 
  -5   2   5     3035.54     3113.71     83.09 o 
  -4   2   5      879.31      951.39     45.28 o 
  -3   2   5    35764.93    34688.10    420.14 o 
  -2   2   5      717.68      519.76     28.62 o 
  -1   2   5     4038.89     4364.69    102.53 o 
   0   2   5     1323.84     1228.67     38.04 o 
   1   2   5     1939.65     2318.26     55.20 o 
   2   2   5     1535.28     1918.99     80.06 o 
   3   2   5    11364.40    11268.84    236.14 o 
   4   2   5     7530.87     7878.78    150.39 o 
   5   2   5     4572.58     4792.22    218.61 o 
   6   2   5      380.77      468.38     55.99 o 
   7   2   5     4087.53     4556.24    149.24 o 
   8   2   5     1464.87     1373.82    117.18 o 
   9   2   5     3821.75     3837.75    224.16 o 
  10   2   5     1356.55     1448.90    262.29 o 
  11   2   5     1398.12     1334.49    197.25 o 
 -11   3   5      506.88      384.19    130.73 o 
 -10   3   5     2337.10     2322.90    220.24 o 
  -9   3   5        4.45      -31.79     82.42 o 
  -8   3   5     1446.21     1664.29    117.72 o 
  -7   3   5     1812.42     1774.76    176.39 o 
  -6   3   5     1365.65     1445.44     78.25 o 
  -5   3   5     3255.28     3208.45     72.77 o 
  -4   3   5      210.26      232.63     28.40 o 
  -3   3   5     3470.62     3500.65     70.63 o 
  -2   3   5     8151.76     8295.59    114.52 o 
  -1   3   5      528.66      639.95     29.06 o 
   0   3   5    22875.59    24925.05    332.87 o 
   1   3   5      172.91      197.17     33.66 o 
   2   3   5     2656.42     2832.73     52.11 o 
   3   3   5    16976.01    15690.22    296.32 o 
   4   3   5     1239.61     1150.56     78.54 o 
   5   3   5      147.78      150.09     52.24 o 
   6   3   5       12.92      -72.38     75.94 o 
   7   3   5     2056.47     1941.19    113.04 o 
   8   3   5        1.42      -40.59     63.92 o 
   9   3   5     2209.47     2628.08    174.17 o 
  10   3   5      188.16      236.02    105.15 o 
  11   3   5      316.69      298.87    118.71 o 
 -11   4   5       87.03     -120.80    120.80 o 
 -10   4   5      488.86      421.19    157.88 o 
  -9   4   5      327.70      184.58     86.85 o 
  -8   4   5      195.35      252.08     90.23 o 
  -7   4   5       27.08      -24.45     61.37 o 
  -6   4   5     5875.96     6036.27    200.26 o 
  -5   4   5      603.52      589.45     34.01 o 
  -4   4   5    11188.29    11071.00    151.63 o 
  -3   4   5    15878.64    14968.40    181.44 o 
  -2   4   5       60.21       70.88     21.79 o 
  -1   4   5    20120.81    19205.60    243.81 o 
   0   4   5      118.87      122.45     24.50 o 
   1   4   5     6076.79     6147.40    101.33 o 
   2   4   5     9272.36     9962.96    143.95 o 
   3   4   5     1526.38     1560.57     71.26 o 
   4   4   5      215.62      254.74     62.26 o 
   5   4   5     4162.37     4073.34    165.29 o 
   6   4   5     5640.25     5808.98    219.90 o 
   7   4   5       29.31       80.74     64.19 o 
   8   4   5       18.84       72.91     79.06 o 
   9   4   5     3879.81     3838.00    220.88 o 
  10   4   5     2094.47     2446.45    155.68 o 
  11   4   5     2979.56     3468.15    271.08 o 
 -11   5   5     1164.84      993.20    146.42 o 
 -10   5   5      448.56      612.28    173.20 o 
  -9   5   5     1337.49     1138.24    120.87 o 
  -8   5   5      381.62      212.49     68.60 o 
  -7   5   5     4515.65     4504.70    152.85 o 
  -6   5   5       18.35      -35.20     50.90 o 
  -5   5   5     6644.86     6506.44    127.59 o 
  -4   5   5     1126.13     1044.83     37.86 o 
  -3   5   5      819.56      849.71     30.07 o 
  -2   5   5      643.68      578.25     36.31 o 
  -1   5   5    70028.45    71531.61    848.00 o 
   0   5   5     3745.99     4334.52     70.03 o 
   1   5   5    24485.60    25168.31    306.31 o 
   2   5   5     5576.42     5592.40    128.06 o 
   3   5   5    17516.59    16756.97    216.91 o 
   4   5   5     2363.03     2741.74    131.95 o 
   5   5   5     7842.12     8022.69    472.04 o 
   6   5   5     1607.12     1682.18    117.87 o 
   7   5   5     5744.07     5836.86    216.87 o 
   8   5   5       14.48       41.73     67.47 o 
   9   5   5     7927.98     8065.42    264.28 o 
  10   5   5       54.44      171.10     97.03 o 
  11   5   5      246.26      356.92    128.82 o 
 -11   6   5     3305.57     3116.38    387.81 o 
 -10   6   5     5290.59     5559.53    229.18 o 
  -9   6   5      830.01      696.10    144.55 o 
  -8   6   5     1613.15     1418.27    128.65 o 
  -7   6   5     6274.61     6053.29    168.33 o 
  -6   6   5     8890.91     8347.10    170.10 o 
  -5   6   5     4813.57     4921.83    147.62 o 
  -4   6   5    18516.05    18049.34    243.65 o 
  -3   6   5      106.68       96.63     25.86 o 
  -2   6   5      117.05       98.93     21.53 o 
  -1   6   5     3275.45     3945.14     93.76 o 
   0   6   5     2322.76     2238.86     42.82 o 
   1   6   5    23756.48    24519.43    253.94 o 
   2   6   5      178.78      156.55     23.19 o 
   3   6   5     9992.49     9503.69    129.47 o 
   4   6   5    11916.24    11981.85    187.90 o 
   5   6   5     5859.96     5799.77    171.90 o 
   6   6   5      150.48      198.88     83.22 o 
   7   6   5     7859.69     7309.74    232.53 o 
   8   6   5      576.21      570.19    158.30 o 
   9   6   5     2172.60     2065.67    155.68 o 
  10   6   5      926.91      901.04    131.89 o 
  11   6   5       41.74      -84.36     95.34 o 
 -11   7   5       26.32      244.97    210.48 o 
 -10   7   5     1060.33     1219.54    144.78 o 
  -9   7   5     1009.39      803.15    155.07 o 
  -8   7   5     1813.06     1778.90    156.96 o 
  -7   7   5       21.19       28.05     46.02 o 
  -6   7   5      873.83      933.30     99.44 o 
  -5   7   5     4293.13     4107.44    118.81 o 
  -4   7   5     2044.94     2028.80     70.16 o 
  -3   7   5     1311.42     1315.93     36.63 o 
  -2   7   5      905.40      771.57     34.75 o 
  -1   7   5      162.79       99.74     23.33 o 
   0   7   5     5025.77     5110.57     88.89 o 
   1   7   5     1589.04     1865.13     47.86 o 
   2   7   5    24691.78    24447.29    314.66 o 
   3   7   5     1594.86     1380.83     45.41 o 
   4   7   5        8.63       33.97     37.29 o 
   5   7   5      327.44      388.37     69.66 o 
   6   7   5     3297.49     3271.08    139.16 o 
   7   7   5      985.12      881.97    102.39 o 
   8   7   5     3511.37     3560.57    191.38 o 
   9   7   5        4.00       23.72     93.60 o 
  10   7   5        6.13        4.12    105.17 o 
  11   7   5      163.85      292.53    106.00 o 
 -11   8   5        5.98      120.68    157.47 o 
 -10   8   5      629.86      596.95    140.27 o 
  -9   8   5     1161.06     1200.03    135.21 o 
  -8   8   5      148.64       -2.92     64.86 o 
  -7   8   5     1651.73     1297.49     86.58 o 
  -6   8   5      421.59      545.15     76.80 o 
  -5   8   5     9292.29     9314.31    183.13 o 
  -4   8   5     1593.23     1637.84     60.68 o 
  -3   8   5      601.84      713.04     34.94 o 
  -2   8   5     9471.57     9301.88    162.15 o 
  -1   8   5     4646.19     5161.31     93.79 o 
   0   8   5    44782.32    46314.04    462.71 o 
   1   8   5    15542.50    15313.09    246.03 o 
   2   8   5     2542.55     2740.25     76.47 o 
   3   8   5     3386.57     3486.61    108.12 o 
   4   8   5     1005.73      828.32     53.01 o 
   5   8   5     4265.37     4525.39    177.78 o 
   6   8   5     5805.80     5699.80    204.94 o 
   7   8   5     2400.43     2235.25    127.83 o 
   8   8   5     1184.46     1251.98    150.10 o 
   9   8   5      360.40      326.19    101.68 o 
  10   8   5       42.70      137.82     93.95 o 
  11   8   5      203.14       22.49    108.82 o 
 -11   9   5     2094.84     2137.84    381.93 o 
 -10   9   5     1961.65     2126.66    200.72 o 
  -9   9   5      951.96     1030.99    169.47 o 
  -8   9   5      204.52      192.31     85.51 o 
  -7   9   5     3317.48     3330.05    203.68 o 
  -6   9   5        1.82       51.92     36.70 o 
  -5   9   5    29500.28    30383.04    416.02 o 
  -4   9   5     4118.89     3846.89     87.77 o 
  -3   9   5     1065.94      999.44     46.72 o 
  -2   9   5     6344.43     7009.31    124.25 o 
  -1   9   5    18614.37    19016.32    223.90 o 
   0   9   5     5028.48     4931.32     76.27 o 
   1   9   5    14552.52    14276.11    169.12 o 
   2   9   5     6742.89     6486.89    101.05 o 
   3   9   5     3352.72     3190.19     76.60 o 
   4   9   5     2117.66     2400.02    109.00 o 
   5   9   5        2.56       51.10     51.67 o 
   6   9   5     1096.28     1150.81     82.49 o 
   7   9   5     8802.84     8692.69    394.29 o 
   8   9   5     2845.26     2900.97    177.21 o 
   9   9   5     2202.96     2023.58    193.74 o 
  10   9   5       49.61       -1.53     89.78 o 
  11   9   5      467.67      498.44    276.26 o 
 -11  10   5     1617.17     1316.24    170.37 o 
 -10  10   5     2363.30     2709.91    179.34 o 
  -9  10   5     1949.84     1415.64    128.18 o 
  -8  10   5      492.66      634.52    111.71 o 
  -7  10   5       33.31      104.21     49.73 o 
  -6  10   5     9066.65     8777.89    157.00 o 
  -5  10   5      817.78      670.56     62.21 o 
  -4  10   5      346.35      269.26     29.88 o 
  -3  10   5     6835.77     6838.76    107.34 o 
  -2  10   5     7187.80     7007.81     97.09 o 
  -1  10   5    18813.64    18928.01    230.72 o 
   0  10   5    14398.86    12944.83    158.64 o 
   1  10   5     2083.96     2277.32     51.87 o 
   2  10   5       65.99      107.05     23.53 o 
   3  10   5     1854.66     1836.22     75.59 o 
   4  10   5       53.40      104.72     40.72 o 
   5  10   5     1671.18     1399.28    116.12 o 
   6  10   5      842.10      927.62    152.74 o 
   7  10   5        1.01       94.77     96.48 o 
   8  10   5     3972.48     3997.06    177.44 o 
   9  10   5      405.95      309.71    106.26 o 
  10  10   5     1662.64     1659.17    166.90 o 
  11  10   5       49.51       79.11    161.95 o 
 -11  11   5      592.05      177.31    148.92 o 
 -10  11   5      751.19      380.09    172.48 o 
  -9  11   5      990.22     1079.63    147.20 o 
  -8  11   5    15174.98    15768.01    423.68 o 
  -7  11   5     2360.08     2196.71     99.84 o 
  -6  11   5     3398.53     3161.20    127.27 o 
  -5  11   5    22317.55    22524.16    371.39 o 
  -4  11   5     1316.08     1291.40     43.62 o 
  -3  11   5       64.42      112.66     34.71 o 
  -2  11   5     9795.81     9801.58    131.14 o 
  -1  11   5     1582.59     1450.63     77.84 o 
   0  11   5      910.74     1032.86     30.96 o 
   1  11   5      461.73      574.65     27.86 o 
   2  11   5     9620.78    10339.51    142.01 o 
   3  11   5     4833.53     4783.47    106.28 o 
   4  11   5      561.83      545.50     54.52 o 
   5  11   5     5807.16     5376.14    169.32 o 
   6  11   5      307.38      415.52     77.38 o 
   7  11   5     2667.87     2737.36    173.43 o 
   8  11   5      294.60      243.95    100.61 o 
   9  11   5      688.41      808.93     98.00 o 
  10  11   5      627.56      932.26    156.61 o 
 -11  12   5     1904.29     2088.16    356.75 o 
 -10  12   5      647.64      747.62    374.12 o 
  -9  12   5     1780.93     1696.46    150.64 o 
  -8  12   5      535.12      599.52     93.74 o 
  -7  12   5        5.61        4.36     64.35 o 
  -6  12   5       76.15       60.54     35.07 o 
  -5  12   5      858.17      728.44     68.06 o 
  -4  12   5     4616.27     4625.60     83.91 o 
  -3  12   5      256.51      219.66     38.34 o 
  -2  12   5       60.00       82.48     24.92 o 
  -1  12   5       63.04      140.73     23.50 o 
   0  12   5       95.70       95.24     18.64 o 
   1  12   5     8972.36     9075.97    115.71 o 
   2  12   5    22698.81    22103.89    256.71 o 
   3  12   5    12313.49    12156.46    198.71 o 
   4  12   5    10334.56     9997.22    226.80 o 
   5  12   5       22.62      -31.78     42.68 o 
   6  12   5      185.39      212.49     83.53 o 
   7  12   5     1943.80     1737.39    120.41 o 
   8  12   5     1943.51     2060.51    169.66 o 
   9  12   5      178.75      174.01     86.90 o 
  10  12   5      861.87      738.89    155.71 o 
 -11  13   5      108.17      121.80    150.40 o 
 -10  13   5      290.21      396.65    132.44 o 
  -9  13   5       44.29      -42.27    114.46 o 
  -8  13   5     7645.25     8391.66    277.20 o 
  -7  13   5      618.34      720.97    100.21 o 
  -6  13   5    12263.03    12277.36    227.12 o 
  -5  13   5     1594.65     1724.05     66.04 o 
  -4  13   5    10277.60    10092.34    163.31 o 
  -3  13   5     2671.27     2206.03    323.59 o 
  -2  13   5     1479.86     1334.74     65.85 o 
  -1  13   5        2.51       21.33     17.93 o 
   0  13   5     6104.81     5265.82    242.30 o 
   1  13   5      654.93      694.69     30.16 o 
   2  13   5     8338.23     7743.46    102.97 o 
   3  13   5    15869.25    16163.12    267.23 o 
   4  13   5     1288.05     1291.70     67.02 o 
   5  13   5     7865.53     7809.57    167.56 o 
   6  13   5    14085.16    14056.49    310.72 o 
   7  13   5      377.88      330.73     74.28 o 
   8  13   5      189.08      -23.98     71.73 o 
   9  13   5      385.24      155.70    153.37 o 
  10  13   5      822.32     1096.92    170.20 o 
 -10  14   5      253.40      175.26    132.93 o 
  -9  14   5        2.59      -33.57    114.80 o 
  -8  14   5     1485.32     1536.16    190.21 o 
  -7  14   5      812.40      714.04    134.71 o 
  -6  14   5     2182.17     2338.47    100.69 o 
  -5  14   5     5488.34     5303.47    181.20 o 
  -4  14   5     1108.93     1064.25     42.16 o 
  -3  14   5      791.89      818.27     55.05 o 
  -2  14   5    16880.08    16560.87    215.31 o 
  -1  14   5     7203.69     6480.89     99.44 o 
   0  14   5     1158.92     1257.83     36.83 o 
   1  14   5    41701.62    43069.11    482.87 o 
   2  14   5     3812.64     3607.72     97.65 o 
   3  14   5       61.19       83.73     44.50 o 
   4  14   5    28856.82    28487.38    451.86 o 
   5  14   5     6712.79     7054.48    204.85 o 
   6  14   5     3945.48     4087.41    166.49 o 
   7  14   5     2719.48     2361.61    180.81 o 
   8  14   5     2688.35     2396.73    141.63 o 
   9  14   5      262.63      472.45    143.12 o 
  10  14   5      292.49       98.10     95.39 o 
 -10  15   5        5.15      217.66    132.91 o 
  -9  15   5     1685.76     1649.34    146.05 o 
  -8  15   5      196.68      120.75    120.74 o 
  -7  15   5       34.89       -0.69     53.78 o 
  -6  15   5      129.76      113.32     37.17 o 
  -5  15   5    12795.46    13190.44    316.72 o 
  -4  15   5    19817.20    17699.32    751.93 o 
  -3  15   5     7051.94     6792.31    102.81 o 
  -2  15   5     4905.36     4748.49     91.45 o 
  -1  15   5      378.35      380.00     22.86 o 
   0  15   5     2479.67     2382.45     98.60 o 
   1  15   5      984.00     1185.78     80.38 o 
   2  15   5     5237.50     4854.11     99.57 o 
   3  15   5     1221.03     1149.62     55.17 o 
   4  15   5     1421.02     1442.01    151.23 o 
   5  15   5     2705.66     2614.01    132.43 o 
   6  15   5      897.23      954.12    132.76 o 
   7  15   5     2081.92     2362.51    140.04 o 
   8  15   5      812.52      755.92    110.47 o 
   9  15   5       74.45      100.60    128.03 o 
  10  15   5     1094.34      863.66    225.52 o 
 -10  16   5     1250.77     1220.17    312.23 o 
  -9  16   5      363.54      328.24    145.40 o 
  -8  16   5     2469.52     2393.88    140.67 o 
  -7  16   5     1208.96     1108.63    132.46 o 
  -6  16   5     5391.90     5379.36    158.43 o 
  -5  16   5       26.35       23.23     29.85 o 
  -4  16   5     2178.38     2167.53     61.83 o 
  -3  16   5     1411.40     1310.31     65.42 o 
  -2  16   5    14863.16    14442.46    275.87 o 
  -1  16   5     3400.76     3085.63    105.95 o 
   0  16   5    21032.44    20705.74    230.10 o 
   1  16   5     5138.52     5065.41    130.95 o 
   2  16   5     1705.25     1574.65     52.55 o 
   3  16   5     1477.51     1528.92     67.80 o 
   4  16   5    14879.57    14152.29    298.64 o 
   5  16   5      243.87      258.35    114.32 o 
   6  16   5      897.35      948.37    146.81 o 
   7  16   5      143.31      157.03     60.43 o 
   8  16   5     3175.70     3346.10    214.07 o 
   9  16   5      271.82      267.45    133.87 o 
  10  16   5      383.22      370.36    155.38 o 
 -10  17   5       87.64      -65.73    201.84 o 
  -9  17   5      154.97       64.76    116.21 o 
  -8  17   5     5646.97     5676.26    258.89 o 
  -7  17   5      316.37      560.56    102.86 o 
  -6  17   5     3838.67     4086.75    183.44 o 
  -5  17   5     1703.96     1770.58     67.86 o 
  -4  17   5    24129.37    22832.93    658.58 o 
  -3  17   5     8862.34     8691.21    151.89 o 
  -2  17   5    48547.99    45790.69    725.21 o 
  -1  17   5     5471.56     5315.47    136.60 o 
   0  17   5     6135.90     6306.78    101.72 o 
   1  17   5      428.45      518.66     44.95 o 
   2  17   5    11530.79    11303.84    217.84 o 
   3  17   5     1877.04     1714.59     78.58 o 
   4  17   5      347.38      294.13     72.15 o 
   5  17   5      195.50      270.25     64.90 o 
   6  17   5    11341.59    12141.23    296.19 o 
   7  17   5      106.29      201.33     86.25 o 
   8  17   5      593.59      678.73    133.24 o 
   9  17   5     2333.74     2525.10    163.40 o 
  10  17   5    11032.75    11454.77    514.54 o 
 -10  18   5       13.92      109.09    144.24 o 
  -9  18   5       41.96      201.53    107.16 o 
  -8  18   5      277.60      363.13     88.42 o 
  -7  18   5      718.24      580.97     73.37 o 
  -6  18   5       18.37       32.68     40.87 o 
  -5  18   5     1005.93      964.65     76.51 o 
  -4  18   5     3071.70     2739.61     81.11 o 
  -3  18   5      227.81      254.14     44.24 o 
  -2  18   5     1514.51     1439.20     77.51 o 
  -1  18   5     1133.86      955.72     51.75 o 
   0  18   5     1772.84     1683.42     75.38 o 
   1  18   5        0.72      -12.65     22.39 o 
   2  18   5      994.38     1086.49     56.66 o 
   3  18   5      162.27      114.84     46.97 o 
   4  18   5    16669.90    16386.83    398.16 o 
   5  18   5     1589.88     1587.22    105.83 o 
   6  18   5      996.27     1012.01     90.99 o 
   7  18   5      464.33      404.33     80.40 o 
   8  18   5     3769.98     4091.03    217.56 o 
   9  18   5      772.85      436.60    140.84 o 
  10  18   5       16.82      145.38    128.44 o 
 -10  19   5      118.10     -133.62    144.48 o 
  -9  19   5      118.87       62.50    108.63 o 
  -8  19   5      319.61      184.33    154.10 o 
  -7  19   5      453.72      380.20     73.09 o 
  -6  19   5     4563.34     4830.13    149.71 o 
  -5  19   5     4790.75     5091.32    179.17 o 
  -4  19   5       33.75       78.40     50.86 o 
  -3  19   5      168.18      138.18     53.74 o 
  -2  19   5    10712.80     9790.09    177.74 o 
  -1  19   5       17.93       34.96     40.84 o 
   0  19   5    10214.90    10048.98    165.93 o 
   1  19   5     2223.52     2259.77     57.80 o 
   2  19   5     1480.16     1440.82     72.80 o 
   3  19   5     2216.04     1988.36     85.62 o 
   4  19   5     1382.33     1197.17     91.70 o 
   5  19   5      340.57      380.80     71.18 o 
   6  19   5      789.96      931.28    101.28 o 
   7  19   5      626.31      615.70    102.10 o 
   8  19   5      321.62      484.08     96.92 o 
   9  19   5       50.43      -17.46    160.72 o 
  10  19   5     1494.44     1325.91    195.83 o 
 -10  20   5     5847.21     6562.12    466.43 o 
  -9  20   5     4197.80     3829.47    226.03 o 
  -8  20   5      136.26       92.56    159.41 o 
  -7  20   5     1382.70     1494.77    135.84 o 
  -6  20   5     3852.48     3727.28    113.79 o 
  -5  20   5      496.14      630.48     79.60 o 
  -4  20   5     1440.45     1451.87     48.94 o 
  -3  20   5      553.72      685.38     58.51 o 
  -2  20   5     2263.44     2110.45    100.77 o 
  -1  20   5     1525.04     1359.70     60.42 o 
   0  20   5     6972.85     6637.26    125.55 o 
   1  20   5     1303.03     1280.97     93.16 o 
   2  20   5    13415.76    13231.35    247.92 o 
   3  20   5      951.78     1043.04     61.99 o 
   4  20   5    31591.86    31194.76    422.68 o 
   5  20   5      116.27       71.46     54.43 o 
   6  20   5      688.22      628.00     79.46 o 
   7  20   5      631.16      647.12    168.79 o 
   8  20   5     2382.04     2073.52    154.29 o 
   9  20   5      284.34      353.55    114.09 o 
  10  20   5      776.63      565.27    320.31 o 
 -10  21   5       39.91       46.30    145.61 o 
  -9  21   5       60.37       60.37    148.01 o 
  -8  21   5     2655.76     2782.16    162.92 o 
  -7  21   5     1197.77     1414.64    140.60 o 
  -6  21   5     5731.36     5787.71    344.72 o 
  -5  21   5       31.32       85.41     45.26 o 
  -4  21   5     1043.48     1074.54    136.17 o 
  -3  21   5     1442.79     1431.56     87.93 o 
  -2  21   5     6150.60     5829.48    136.65 o 
  -1  21   5     1062.31     1206.51     67.43 o 
   0  21   5     1325.38     1136.53     39.25 o 
   1  21   5      101.08       69.64     28.89 o 
   2  21   5    28323.71    28029.59    441.28 o 
   3  21   5     1360.29     1213.83     66.72 o 
   4  21   5        1.24       31.95     37.06 o 
   5  21   5       79.36      245.65     78.70 o 
   6  21   5     7120.59     7509.94    206.17 o 
   7  21   5      322.09      365.54    163.77 o 
   8  21   5     3499.77     4175.60    264.14 o 
   9  21   5      298.53      390.43    131.05 o 
  -9  22   5      470.73      337.04    144.54 o 
  -8  22   5      833.37      639.55    169.55 o 
  -7  22   5      124.56      284.57     87.49 o 
  -6  22   5       38.03        3.26     57.69 o 
  -5  22   5     1098.82     1079.24     82.17 o 
  -4  22   5     1698.59     1732.67    143.41 o 
  -3  22   5     4407.25     4157.88    122.91 o 
  -2  22   5       21.01       47.98     41.34 o 
  -1  22   5     5209.66     5265.78    168.65 o 
   0  22   5    10304.26    10423.90    189.56 o 
   1  22   5     7840.41     8089.20    154.35 o 
   2  22   5     3368.38     3429.71     93.90 o 
   3  22   5      882.47      861.20     58.49 o 
   4  22   5      726.14      727.52     86.90 o 
   5  22   5      280.42      284.29     76.13 o 
   6  22   5     2294.23     2189.40    153.90 o 
   7  22   5     1334.03     1297.17    140.52 o 
   8  22   5     1735.38     1807.46    154.23 o 
   9  22   5      684.54      455.55    256.25 o 
  -9  23   5      546.21      674.63    153.28 o 
  -8  23   5     1711.62     1697.93    130.86 o 
  -7  23   5     3813.63     3764.62    162.74 o 
  -6  23   5       38.79       -2.58     58.80 o 
  -5  23   5     2609.19     2513.62     94.34 o 
  -4  23   5     5006.82     5638.42    188.33 o 
  -3  23   5        6.23      -43.33     43.33 o 
  -2  23   5      108.02      100.84     38.68 o 
  -1  23   5     9771.58     9721.58    220.45 o 
   0  23   5     1763.03     1645.74     96.73 o 
   1  23   5        1.32       41.87     38.04 o 
   2  23   5     1333.59     1199.30     87.82 o 
   3  23   5     7666.55     7477.81    303.89 o 
   4  23   5        2.35       46.60     61.27 o 
   5  23   5      390.74      206.94     96.81 o 
   6  23   5     1578.70     1409.41    140.27 o 
   7  23   5      601.25      564.88    127.43 o 
   8  23   5      662.52      366.10    102.60 o 
   9  23   5     1013.81      996.13    322.55 o 
  -9  24   5     1448.57      698.54    198.29 o 
  -8  24   5     1053.41      724.03    101.07 o 
  -7  24   5      672.12      716.36    122.07 o 
  -6  24   5     3682.99     4024.48    312.04 o 
  -5  24   5      908.36     1189.09     85.66 o 
  -4  24   5     1165.56     1255.84     94.24 o 
  -3  24   5      524.27      517.58     63.23 o 
  -2  24   5     5095.75     5296.91    147.39 o 
  -1  24   5       98.91       60.53     42.44 o 
   0  24   5     9287.78     9302.64    185.86 o 
   1  24   5      675.70      652.63     72.60 o 
   2  24   5      666.93      570.82     44.40 o 
   3  24   5     1342.57     1278.21     78.43 o 
   4  24   5     1209.89     1311.71    149.75 o 
   5  24   5        6.81      119.02     63.30 o 
   6  24   5      816.97      916.84    152.34 o 
   7  24   5      157.33      254.83    139.20 o 
   8  24   5     5307.14     4827.06    283.83 o 
   9  24   5      672.90      826.38    155.32 o 
  -9  25   5       18.22     -151.94    240.29 o 
  -8  25   5       60.37      129.44    102.82 o 
  -7  25   5      776.44      584.06    131.08 o 
  -6  25   5      863.70     1221.17    183.72 o 
  -5  25   5     2504.39     2559.92    143.45 o 
  -4  25   5     1026.63     1223.25     90.16 o 
  -3  25   5      246.56      312.09     59.50 o 
  -2  25   5      108.60       59.17     74.75 o 
  -1  25   5      689.74      507.98     50.36 o 
   0  25   5       12.95       18.35     52.68 o 
   1  25   5     1227.06     1169.66     51.10 o 
   2  25   5       20.46       -7.12     56.34 o 
   3  25   5     1202.23     1075.52     82.71 o 
   4  25   5     1659.69     1599.40    113.44 o 
   5  25   5       46.44       19.50     68.83 o 
   6  25   5      416.75      624.97    106.59 o 
   7  25   5     1247.48      980.45    139.11 o 
   8  25   5     1314.52     1363.81    192.87 o 
   9  25   5      371.68      413.02    130.72 o 
  -9  26   5     3091.72     3289.83    336.37 o 
  -8  26   5      153.25      271.26    179.38 o 
  -7  26   5     6566.02     6793.49    363.55 o 
  -6  26   5     1736.11     1384.62    133.94 o 
  -5  26   5      699.66      851.80     78.92 o 
  -4  26   5     1017.86      788.73     77.74 o 
  -3  26   5     2171.64     2156.69     96.40 o 
  -2  26   5     2737.68     2790.21    107.07 o 
  -1  26   5      721.18      574.14     80.16 o 
   0  26   5    12890.55    12499.45    345.27 o 
   1  26   5     1838.24     1860.82     91.44 o 
   2  26   5     3297.09     3149.17    148.72 o 
   3  26   5      298.75      291.81     48.44 o 
   4  26   5      368.77      373.06     64.95 o 
   5  26   5     1026.39      933.05     96.34 o 
   6  26   5       26.08      -45.10     94.76 o 
   7  26   5      226.08      218.76    169.53 o 
   8  26   5     1474.25     1525.78    225.84 o 
  -8  27   5     1464.83     1318.54    152.16 o 
  -7  27   5      109.40      129.55    201.41 o 
  -6  27   5     1075.67      945.93    109.84 o 
  -5  27   5     4181.07     4405.00    218.38 o 
  -4  27   5       39.58       76.88     67.40 o 
  -3  27   5     2530.78     2573.48    112.35 o 
  -2  27   5       14.72       54.16     59.83 o 
  -1  27   5     1153.66     1227.63     76.37 o 
   0  27   5     2346.54     2525.80    141.15 o 
   1  27   5      637.60      606.98     93.22 o 
   2  27   5     8793.29     8413.96    219.88 o 
   3  27   5     1676.57     1724.88     97.24 o 
   4  27   5        1.49       20.21     55.83 o 
   5  27   5     3013.87     3232.44    198.93 o 
   6  27   5     4739.85     4934.83    212.53 o 
   7  27   5      473.85      526.57    285.53 o 
   8  27   5     1249.96     1428.72    168.67 o 
  -8  28   5       26.32       12.40    174.14 o 
  -7  28   5     6538.23     6670.10    379.40 o 
  -6  28   5     1534.18     1719.99    127.71 o 
  -5  28   5     1104.73     1143.80    132.92 o 
  -4  28   5     1378.89     1971.16    132.66 o 
  -3  28   5     9581.38     9659.75    222.81 o 
  -2  28   5        8.79      -63.61     82.16 o 
  -1  28   5     2915.81     2866.91    136.31 o 
   0  28   5       41.80       49.98     53.81 o 
   1  28   5     2105.76     2170.10     97.42 o 
   2  28   5        7.81      -54.52     54.52 o 
   3  28   5     6810.89     6701.18    208.22 o 
   4  28   5     1246.44     1280.61    110.10 o 
   5  28   5     4060.31     4181.09    270.89 o 
   6  28   5      571.09      681.14    127.57 o 
   7  28   5     4004.59     4155.13    343.16 o 
   8  28   5      138.32      139.73    230.38 o 
  -8  29   5        1.19       73.46    300.61 o 
  -7  29   5      542.99      592.70    158.55 o 
  -6  29   5        2.61      135.29    138.18 o 
  -5  29   5     1549.40     1779.16    166.02 o 
  -4  29   5      760.05      725.28    126.05 o 
  -3  29   5     1612.05     1567.68    112.63 o 
  -2  29   5     2093.83     2224.26    115.50 o 
  -1  29   5     9740.67     9631.74    325.49 o 
   0  29   5     3569.83     3772.47    140.24 o 
   1  29   5     3030.65     3095.18    124.96 o 
   2  29   5     3770.62     3762.31    114.31 o 
   3  29   5     2495.72     2360.78    109.48 o 
   4  29   5     2768.74     2755.54    116.28 o 
   5  29   5     5801.17     6169.34    274.69 o 
   6  29   5     2416.54     2619.62    206.87 o 
   7  29   5     3448.94     3135.13    393.84 o 
   8  29   5       63.51      162.54    118.22 o 
  -8  30   5       55.50       83.52    102.17 o 
  -7  30   5     1680.98     1612.56    194.26 o 
  -6  30   5      129.07      273.07    129.61 o 
  -5  30   5       51.88        9.95     64.74 o 
  -4  30   5     3428.51     3324.20    195.81 o 
  -3  30   5     5524.93     5386.50    163.95 o 
  -2  30   5     2618.49     2823.96    142.14 o 
  -1  30   5     1572.10     1709.03    103.89 o 
   0  30   5     1885.03     1807.80    107.58 o 
   1  30   5        1.45      -65.71     65.71 o 
   2  30   5     1071.77      885.49    126.87 o 
   3  30   5      814.48      958.05    104.49 o 
   4  30   5      497.48      384.14     82.61 o 
   5  30   5       94.37      127.76     94.04 o 
   6  30   5       25.97       57.42    118.72 o 
   7  30   5       37.82        6.83    116.43 o 
  -7  31   5      141.61       13.67    194.86 o 
  -6  31   5      622.98      441.97    116.43 o 
  -5  31   5      981.24      779.47     87.26 o 
  -4  31   5      585.40      516.06    102.81 o 
  -3  31   5       12.86      -22.86     58.87 o 
  -2  31   5     7840.68     7994.44    305.02 o 
  -1  31   5     4496.42     4561.90    255.92 o 
   0  31   5      166.50      219.58     63.47 o 
   1  31   5     1932.30     2077.07    126.86 o 
   2  31   5      460.47      431.78     65.90 o 
   3  31   5      129.44      162.75     91.29 o 
   4  31   5      276.34      469.69    132.95 o 
   5  31   5       60.09       98.36     68.25 o 
   6  31   5       43.35       18.04     95.02 o 
   7  31   5      380.19      511.24    111.80 o 
  -7  32   5     5509.95     5573.16    397.01 o 
  -6  32   5      918.93     1142.62    167.47 o 
  -5  32   5       19.32      -11.04     93.14 o 
  -4  32   5      679.73      516.39     96.00 o 
  -3  32   5    11603.44    11708.42    266.50 o 
  -2  32   5        0.00      147.22     99.14 o 
  -1  32   5     1407.04     1632.69    116.46 o 
   0  32   5     2007.49     2055.96    117.35 o 
   1  32   5     1514.97     1474.33    115.21 o 
   2  32   5      832.80     1034.07    202.30 o 
   3  32   5     6278.11     6073.04    234.01 o 
   4  32   5     1827.84     1657.00    136.68 o 
   5  32   5     1452.12     1365.97    144.90 o 
   6  32   5      858.96      855.83    127.67 o 
   7  32   5     1326.46     1160.67    230.60 o 
  -7  33   5       24.59      208.14    136.33 o 
  -6  33   5     1937.03     2054.46    151.43 o 
  -5  33   5     4510.54     4819.30    224.39 o 
  -4  33   5     1260.17     1267.35    106.62 o 
  -3  33   5      155.96      289.43    105.56 o 
  -2  33   5      172.82      225.68    113.19 o 
  -1  33   5     1632.03     1801.63    168.56 o 
   0  33   5      331.05      263.31    111.80 o 
   1  33   5      241.85      188.90     94.51 o 
   2  33   5       23.77       37.98    116.43 o 
   3  33   5     8358.98     8130.23    314.87 o 
   4  33   5      586.09      817.80    107.34 o 
   5  33   5     8196.05     8266.86    333.64 o 
   6  33   5       58.85      221.33    100.20 o 
  -6  34   5      758.50      366.24    141.10 o 
  -5  34   5        3.35     -133.14    133.14 o 
  -4  34   5      379.47      507.93    110.37 o 
  -3  34   5      174.68      238.89    125.12 o 
  -2  34   5      879.28      861.87    135.22 o 
  -1  34   5       20.24       83.56     80.37 o 
   0  34   5      206.74      165.54     93.34 o 
   1  34   5        0.18       49.02     88.94 o 
   2  34   5       29.59      129.57     71.36 o 
   3  34   5      272.35      217.70     72.64 o 
   4  34   5      416.20      503.11    128.59 o 
   5  34   5        1.18      246.48    192.04 o 
   6  34   5      842.41      801.44    135.12 o 
  -6  35   5       77.86      -37.47    124.22 o 
  -5  35   5     1114.27     1196.56    161.82 o 
  -4  35   5     1263.21     1426.29    141.15 o 
  -3  35   5      482.89      589.01    135.06 o 
  -2  35   5       38.82       48.35    170.58 o 
  -1  35   5     2871.77     3054.90    187.45 o 
   0  35   5      715.71      769.24     98.19 o 
   1  35   5      241.35      357.01    100.92 o 
   2  35   5        3.70     -140.72    140.72 o 
   3  35   5     8852.43     9455.76    329.70 o 
   4  35   5      100.36       47.28    109.69 o 
   5  35   5     1480.61     1580.84    181.53 o 
   6  35   5       62.22      233.08    115.82 o 
  -6  36   5     1345.08     1381.58    142.33 o 
  -5  36   5      415.81      185.31    128.85 o 
  -4  36   5      231.10       88.08     89.72 o 
  -3  36   5     2818.39     2696.97    372.40 o 
  -2  36   5      792.24      893.46    138.75 o 
  -1  36   5     1605.63     1198.99    116.80 o 
   0  36   5     1472.23     1478.41    131.53 o 
   1  36   5      654.21      575.53     95.01 o 
   2  36   5       30.18        4.18     88.85 o 
   3  36   5     1362.44     1251.25    127.90 o 
   4  36   5       73.14       56.68    157.66 o 
   5  36   5       84.45       38.55     89.49 o 
  -5  37   5       12.39       52.60    104.40 o 
  -4  37   5       81.20       41.82     89.60 o 
  -3  37   5       87.52      -43.41     88.97 o 
  -2  37   5     1272.10     1403.59    124.61 o 
  -1  37   5        5.68       50.76     90.02 o 
   0  37   5      160.95      198.17    162.09 o 
   1  37   5       24.00       61.75     73.96 o 
   2  37   5     2950.27     3701.89    281.91 o 
   3  37   5      624.85      738.82    225.15 o 
   4  37   5      375.97      334.86     97.99 o 
   5  37   5      501.81      473.51    111.81 o 
  -5  38   5      286.76       83.18    304.99 o 
  -4  38   5      235.42      166.82    112.47 o 
  -3  38   5     4605.17     5045.78    344.41 o 
  -2  38   5       34.42     -114.97    114.97 o 
  -1  38   5     2024.81     2029.99    155.61 o 
   0  38   5      232.51      255.52     92.04 o 
   1  38   5      419.50      435.97     94.18 o 
   2  38   5     1983.60     2053.74    173.68 o 
   3  38   5      102.46       49.73    145.70 o 
   4  38   5      175.66       68.80    121.84 o 
  -4  39   5      429.98      200.82    135.27 o 
  -3  39   5       37.29       22.93    102.61 o 
  -2  39   5      428.80      406.12    107.70 o 
  -1  39   5     2243.26     2361.73    149.45 o 
   0  39   5       55.17      125.34    105.64 o 
   1  39   5     1192.81     1280.05    124.12 o 
   2  39   5      264.54      288.02     93.82 o 
   3  39   5      645.68      719.57    238.71 o 
   4  39   5       65.83      353.17    203.74 o 
  -3  40   5      159.55      -53.44    117.47 o 
  -2  40   5      247.91      422.78    132.49 o 
  -1  40   5      874.57      841.99    117.08 o 
   0  40   5        8.32       17.93     81.56 o 
   1  40   5      397.17      467.57    108.72 o 
   2  40   5       30.82      105.34    143.75 o 
   3  40   5      672.18      570.55    122.17 o 
  -2  41   5     2263.10     1830.49    162.15 o 
  -1  41   5      129.51     -115.90    115.90 o 
   0  41   5       98.31      -87.37     97.93 o 
   1  41   5      242.65      196.86    103.19 o 
   2  41   5     2221.12     1945.15    319.85 o 
   0  42   5     1659.02      632.39    291.87 o 
 -11   0   6     3915.83     3636.39    325.03 o 
 -10   0   6     5727.86     5554.95    303.25 o 
  -9   0   6      181.89      171.35    159.20 o 
  -8   0   6     8451.45     7210.35    983.49 o 
  -7   0   6     2307.60     2238.84    170.43 o 
  -6   0   6     2264.51     2024.13    108.01 o 
  -5   0   6     5311.97     5431.68    128.33 o 
  -4   0   6    82788.67    83170.95   1583.53 o 
  -3   0   6      321.33      351.16     60.78 o 
  -2   0   6     5719.47     5120.69    120.19 o 
  -1   0   6     7342.83     8444.62    255.67 o 
   0   0   6        5.72       15.73     35.39 o 
   1   0   6    47775.53    54717.55    841.31 o 
   2   0   6     2197.73     2345.23    101.10 o 
   3   0   6      163.77      143.24     35.96 o 
   4   0   6     9759.86     9993.14    312.36 o 
   5   0   6      172.24       70.98     56.40 o 
   6   0   6    17150.05    17519.04   1337.72 o 
   7   0   6     1713.97     1644.19    118.10 o 
   8   0   6      926.89      764.31    136.87 o 
   9   0   6      206.86      -70.19     86.66 o 
  10   0   6     8139.31     8267.81    734.42 o 
  11   0   6     2244.30     2296.64    313.77 o 
 -11   1   6       28.20      -29.33    129.18 o 
 -10   1   6     2417.91     2673.24    171.84 o 
  -9   1   6      911.34      918.94    105.55 o 
  -8   1   6      200.76      163.26    117.39 o 
  -7   1   6     1704.85     1688.78    142.74 o 
  -6   1   6     3446.09     3309.47    138.95 o 
  -5   1   6      173.83      145.27     33.79 o 
  -4   1   6     1100.83     1162.17     59.14 o 
  -3   1   6       12.09       39.98     20.71 o 
  -2   1   6    10862.88    10287.92    134.51 o 
  -1   1   6    10149.68    11340.08    170.14 o 
   0   1   6     1250.76     1195.33     39.27 o 
   1   1   6     4516.44     4608.43    112.96 o 
   2   1   6     3136.05     3314.36    108.12 o 
   3   1   6      246.08      281.86     49.92 o 
   4   1   6    13162.03    12186.60    242.18 o 
   5   1   6     5909.59     5876.17    160.90 o 
   6   1   6      198.54      226.99     51.27 o 
   7   1   6     1242.38     1330.44    110.47 o 
   8   1   6     2247.85     2365.06    137.43 o 
   9   1   6       82.52      182.87     72.30 o 
  10   1   6      518.40      482.78    135.85 o 
  11   1   6       67.24      -64.86    159.68 o 
 -11   2   6      599.16      371.54    134.21 o 
 -10   2   6     1356.11     1541.01    181.41 o 
  -9   2   6      580.33      919.09    209.12 o 
  -8   2   6     2782.99     2768.40    255.19 o 
  -7   2   6      635.87      676.09     62.48 o 
  -6   2   6      549.89      500.29     39.47 o 
  -5   2   6        8.16       36.12     34.38 o 
  -4   2   6    11786.50    11581.76    161.79 o 
  -3   2   6      757.58      729.29     32.69 o 
  -2   2   6    33602.16    33273.62    402.19 o 
  -1   2   6      861.09     1109.24     38.54 o 
   0   2   6       61.14      104.10     30.24 o 
   1   2   6      185.10      213.44     27.07 o 
   2   2   6      377.54      463.07     29.42 o 
   3   2   6        1.69       35.56     21.87 o 
   4   2   6    20721.26    20623.49    361.50 o 
   5   2   6     3213.50     3247.04    116.08 o 
   6   2   6     1590.04     1550.24     89.34 o 
   7   2   6     1025.33     1025.46     86.43 o 
   8   2   6     1042.26      965.32    101.07 o 
   9   2   6     2639.88     2905.11    270.41 o 
  10   2   6     1706.36     1792.07    157.47 o 
  11   2   6      934.92      831.72    326.08 o 
 -11   3   6        6.21      -10.37     97.68 o 
 -10   3   6     5767.71     6083.47    320.43 o 
  -9   3   6     1109.79     1224.09    124.31 o 
  -8   3   6     1643.85     1659.65    131.58 o 
  -7   3   6      494.87      589.48    106.61 o 
  -6   3   6     1623.26     1674.28     92.80 o 
  -5   3   6     5640.08     5640.64    107.35 o 
  -4   3   6      364.34      348.57     49.76 o 
  -3   3   6       72.80      131.37     22.73 o 
  -2   3   6    32506.79    31965.13    366.68 o 
  -1   3   6    29800.92    31966.26    352.15 o 
   0   3   6    29582.38    31191.96    500.24 o 
   1   3   6      411.87      414.67     28.86 o 
   2   3   6    24471.62    24188.78    301.67 o 
   3   3   6     4580.68     4701.08     78.66 o 
   4   3   6    34314.17    33347.94    519.94 o 
   5   3   6       59.42      121.33     36.00 o 
   6   3   6     1265.65     1177.97     84.01 o 
   7   3   6      100.50      103.52     62.64 o 
   8   3   6     2226.40     2256.93    143.64 o 
   9   3   6       43.82       25.41     87.52 o 
  10   3   6       69.50      121.34     98.90 o 
  11   3   6      646.48      798.92    161.08 o 
 -11   4   6      931.05     1095.25    162.96 o 
 -10   4   6     1196.10     1140.80    222.60 o 
  -9   4   6     1674.64     1688.37    221.02 o 
  -8   4   6     2141.99     2086.88    132.34 o 
  -7   4   6     1177.73     1203.77     76.59 o 
  -6   4   6        8.46      -40.47     40.47 o 
  -5   4   6      244.17      279.87     41.69 o 
  -4   4   6     2389.31     2000.99     57.07 o 
  -3   4   6     1978.58     2028.54     57.31 o 
  -2   4   6        7.05      -13.44     18.81 o 
  -1   4   6     1603.28     1592.25     42.71 o 
   0   4   6    48755.57    51352.81    597.52 o 
   1   4   6    15750.27    16988.07    203.66 o 
   2   4   6    42083.60    43069.89    590.86 o 
   3   4   6     2702.10     2736.30     86.22 o 
   4   4   6      279.03      360.42     68.68 o 
   5   4   6      601.32      643.87     59.99 o 
   6   4   6     7721.09     7550.46    429.30 o 
   7   4   6     3939.30     4001.65    143.54 o 
   8   4   6      367.73      513.70     70.75 o 
   9   4   6     1073.49     1385.41    146.68 o 
  10   4   6     3254.18     3227.15    190.49 o 
  11   4   6       54.12       88.84    151.04 o 
 -11   5   6      324.51      571.81    236.21 o 
 -10   5   6       91.30      -27.81    122.03 o 
  -9   5   6      266.61       64.85     94.46 o 
  -8   5   6      686.38      877.80     98.49 o 
  -7   5   6       19.76       -1.97     39.25 o 
  -6   5   6     8994.02     8976.71    198.45 o 
  -5   5   6    12049.27    11888.40    212.02 o 
  -4   5   6    20716.94    20608.74    289.93 o 
  -3   5   6     3775.54     3514.74     75.50 o 
  -2   5   6     8908.92     9225.05    133.77 o 
  -1   5   6     2794.96     2783.63     54.44 o 
   0   5   6        1.99       80.49     29.79 o 
   1   5   6    26756.33    27114.01    345.60 o 
   2   5   6     9351.16     9138.95    170.29 o 
   3   5   6     1871.88     1898.36     56.20 o 
   4   5   6     8845.44     8686.74    275.46 o 
   5   5   6    27887.37    26816.46    544.74 o 
   6   5   6       14.69       32.94     87.92 o 
   7   5   6     2254.49     2320.35    124.29 o 
   8   5   6     2093.12     2303.98    122.16 o 
   9   5   6      377.02      426.89     81.37 o 
  10   5   6       65.99      165.02    158.72 o 
  11   5   6      350.63      660.61    172.90 o 
 -11   6   6       23.13       54.31    197.51 o 
 -10   6   6     2302.33     1749.57    165.17 o 
  -9   6   6       41.03       55.33     73.97 o 
  -8   6   6     5560.08     6068.07    211.63 o 
  -7   6   6      776.16      697.31     61.25 o 
  -6   6   6      252.65      307.11     50.61 o 
  -5   6   6     1268.68     1229.61     61.39 o 
  -4   6   6    11333.45    11940.25    165.28 o 
  -3   6   6     2896.80     3042.95     67.43 o 
  -2   6   6     9579.81     9148.60    131.21 o 
  -1   6   6       28.42       40.56     18.88 o 
   0   6   6    14353.60    14711.30    254.33 o 
   1   6   6     2830.05     2875.47     52.68 o 
   2   6   6    17038.93    16682.44    258.18 o 
   3   6   6     5202.40     5445.67    104.01 o 
   4   6   6    17357.40    16684.61    278.01 o 
   5   6   6    10901.36    11198.94    423.79 o 
   6   6   6     6984.10     7085.97    261.73 o 
   7   6   6     6106.23     6247.45    186.53 o 
   8   6   6     3575.12     3264.56    135.19 o 
   9   6   6      127.72       36.24     81.35 o 
  10   6   6     2424.47     2005.53    216.16 o 
  11   6   6      179.34        9.77    224.66 o 
 -11   7   6       43.35     -127.41    151.80 o 
 -10   7   6      327.58      335.95    147.33 o 
  -9   7   6      502.16      334.85     97.66 o 
  -8   7   6      209.35      157.40     82.68 o 
  -7   7   6      663.79      656.80     70.12 o 
  -6   7   6    21723.64    21661.11    289.67 o 
  -5   7   6     3394.45     3463.87     93.24 o 
  -4   7   6    38154.54    37310.69    442.19 o 
  -3   7   6     2487.72     2296.43     61.01 o 
  -2   7   6     1461.28     1483.79     42.60 o 
  -1   7   6     2554.18     2726.91     71.74 o 
   0   7   6    29919.84    30282.50    344.75 o 
   1   7   6      586.99      761.40     37.08 o 
   2   7   6      323.34      325.14     35.29 o 
   3   7   6     2915.10     3511.41    105.25 o 
   4   7   6     1311.22     1399.65     65.98 o 
   5   7   6     1129.53     1097.76    121.79 o 
   6   7   6     3417.02     3155.60    164.57 o 
   7   7   6     9708.74     9858.30    281.64 o 
   8   7   6     3542.34     3873.70    168.90 o 
   9   7   6      598.04      514.62    115.27 o 
  10   7   6      517.28      628.10    135.93 o 
 -11   8   6     2768.21     2345.75    385.72 o 
 -10   8   6      172.60      238.30    117.96 o 
  -9   8   6     2540.31     2639.61    213.53 o 
  -8   8   6      195.39     -100.11    100.11 o 
  -7   8   6     2171.26     2106.37    188.26 o 
  -6   8   6      132.52      111.09     37.45 o 
  -5   8   6    16390.23    15607.16    292.02 o 
  -4   8   6       93.90      139.84     40.38 o 
  -3   8   6     4853.65     4543.86     98.50 o 
  -2   8   6     2086.76     2185.59     51.09 o 
  -1   8   6     8093.10     7672.35    117.33 o 
   0   8   6    27244.79    27298.43    337.99 o 
   1   8   6     2633.57     2635.51     84.25 o 
   2   8   6    17386.24    16815.76    319.23 o 
   3   8   6      806.13      833.60     60.06 o 
   4   8   6      926.66      839.29     60.68 o 
   5   8   6       61.40       97.58     55.67 o 
   6   8   6     4230.36     4321.04    361.36 o 
   7   8   6      827.64     1001.17    103.51 o 
   8   8   6     2610.45     2330.79    128.44 o 
   9   8   6     1572.25     1706.30    123.05 o 
  10   8   6      486.65      420.70    135.87 o 
 -11   9   6     1372.16     1497.96    170.01 o 
 -10   9   6      429.55      230.34    167.31 o 
  -9   9   6     6065.79     5915.14    303.26 o 
  -8   9   6     3007.87     2934.14    147.98 o 
  -7   9   6      782.26      862.33     89.12 o 
  -6   9   6     7544.43     7263.50    132.40 o 
  -5   9   6      543.31      543.86     69.85 o 
  -4   9   6     3974.84     3868.33     84.87 o 
  -3   9   6     4319.46     4129.44     78.19 o 
  -2   9   6       49.12        9.00     23.31 o 
  -1   9   6    11186.84    11663.97    160.35 o 
   0   9   6     1372.09     1532.39     54.80 o 
   1   9   6    56460.49    55683.23    637.62 o 
   2   9   6       46.04       71.54     26.41 o 
   3   9   6     7670.34     8363.10    191.95 o 
   4   9   6      462.26      472.73     58.15 o 
   5   9   6     3711.26     3448.81    116.69 o 
   6   9   6     7423.46     7557.58    255.54 o 
   7   9   6     1002.61     1189.93    152.60 o 
   8   9   6      633.81     1120.63    189.11 o 
   9   9   6      235.53      154.36     82.16 o 
  10   9   6       95.89        3.25    100.21 o 
 -11  10   6        1.04      312.08    243.61 o 
 -10  10   6        0.69       31.62    136.05 o 
  -9  10   6       73.97     -129.04    129.04 o 
  -8  10   6     2628.92     2515.14    206.62 o 
  -7  10   6        1.27      -15.17     63.74 o 
  -6  10   6     2481.77     2137.58     81.14 o 
  -5  10   6     1667.85     1575.24     68.69 o 
  -4  10   6     2714.98     2638.78     70.42 o 
  -3  10   6      142.84      165.50     23.16 o 
  -2  10   6     2752.10     2920.48     82.25 o 
  -1  10   6     1750.99     1725.83     43.96 o 
   0  10   6    10002.32     9014.94    123.36 o 
   1  10   6      696.00      681.47     33.97 o 
   2  10   6    22161.14    21701.54    284.96 o 
   3  10   6    11384.16    11314.27    242.85 o 
   4  10   6    12164.12    12368.77    242.54 o 
   5  10   6        1.00      -48.39     48.39 o 
   6  10   6     6031.60     6044.22    244.54 o 
   7  10   6     1310.35     1337.30    120.28 o 
   8  10   6      606.67      329.96    125.50 o 
   9  10   6      462.22      387.00    153.38 o 
  10  10   6       26.83     -147.11    147.11 o 
 -11  11   6        8.90       17.63    160.30 o 
 -10  11   6      609.78      634.19    136.21 o 
  -9  11   6       93.45       69.29    115.87 o 
  -8  11   6     2484.76     2059.86    168.78 o 
  -7  11   6      214.85      265.06    101.80 o 
  -6  11   6       19.42       61.18     28.81 o 
  -5  11   6      883.21     1053.94     60.94 o 
  -4  11   6     2053.77     2102.07     75.41 o 
  -3  11   6       22.34       12.07     43.80 o 
  -2  11   6     2831.68     2771.27     59.59 o 
  -1  11   6    16059.34    15993.43    204.99 o 
   0  11   6     3940.60     3920.17     58.04 o 
   1  11   6    11861.42    10939.84    160.96 o 
   2  11   6      938.98      912.89     51.53 o 
   3  11   6    10633.31    10213.55    245.54 o 
   4  11   6       18.83       68.08     39.08 o 
   5  11   6      510.45      395.43     97.48 o 
   6  11   6      118.67       87.79     73.11 o 
   7  11   6     3026.61     3341.85    147.99 o 
   8  11   6      742.88      993.16     99.30 o 
   9  11   6      450.51      376.22    138.43 o 
  10  11   6      831.25      812.27    303.46 o 
 -11  12   6     1141.15      748.68    233.42 o 
 -10  12   6        0.22     -120.95    120.95 o 
  -9  12   6      454.27      300.17    107.01 o 
  -8  12   6       53.98      -47.50     69.68 o 
  -7  12   6     6049.32     5774.33    344.37 o 
  -6  12   6      105.09       78.07     35.10 o 
  -5  12   6     9521.25     9171.33    199.03 o 
  -4  12   6     2616.29     2584.89     65.29 o 
  -3  12   6    10886.40    10930.22    214.67 o 
  -2  12   6    16502.22    13550.23   1308.09 o 
  -1  12   6     9699.74     8792.83    423.14 o 
   0  12   6     2146.47     2077.44     54.79 o 
   1  12   6     2375.08     2633.28     66.15 o 
   2  12   6       61.08       69.85     30.60 o 
   3  12   6     7615.73     7427.87    136.90 o 
   4  12   6     1006.40      779.34     61.85 o 
   5  12   6       17.95      -11.93     70.33 o 
   6  12   6     1199.67     1130.93    129.25 o 
   7  12   6     7720.00     8165.28    449.85 o 
   8  12   6       83.16      168.26     98.79 o 
   9  12   6     2715.34     2457.66    149.50 o 
  10  12   6      162.12      361.45    154.93 o 
 -10  13   6     3120.20     3445.62    374.92 o 
  -9  13   6     5450.82     5720.24    417.61 o 
  -8  13   6       87.93      -37.27    182.59 o 
  -7  13   6       33.59      -10.53     57.44 o 
  -6  13   6     4751.22     4791.06    143.50 o 
  -5  13   6     8249.63     7875.22    133.58 o 
  -4  13   6       16.54       19.27     24.54 o 
  -3  13   6     8375.64     7645.70    540.52 o 
  -2  13   6     3529.21     3166.31    189.72 o 
  -1  13   6     5790.23     5390.50     88.40 o 
   0  13   6      245.00      244.83     39.67 o 
   1  13   6      559.53      496.81     29.59 o 
   2  13   6      357.98      349.48     32.06 o 
   3  13   6     2460.31     2311.77    103.63 o 
   4  13   6     1677.74     1673.94    100.15 o 
   5  13   6     1209.08     1124.71    132.48 o 
   6  13   6        6.66      162.59     65.30 o 
   7  13   6       58.28      123.74     79.03 o 
   8  13   6      482.31      588.11    104.97 o 
   9  13   6     1127.27      951.31    196.87 o 
  10  13   6      105.40      280.56    107.58 o 
 -10  14   6      822.04      727.80    192.01 o 
  -9  14   6       38.11       35.39    107.40 o 
  -8  14   6      811.37      922.87    158.10 o 
  -7  14   6     1530.66     1487.46     90.00 o 
  -6  14   6      666.64      790.74     54.02 o 
  -5  14   6    17623.70    18195.01    269.41 o 
  -4  14   6     1639.86     1444.25     64.76 o 
  -3  14   6       18.23       51.19     36.84 o 
  -2  14   6     2427.51     2427.15     52.16 o 
  -1  14   6     8865.01     8837.43    136.00 o 
   0  14   6     3934.01     4147.66     88.80 o 
   1  14   6      971.82      991.03     37.30 o 
   2  14   6     1974.32     2013.05     52.59 o 
   3  14   6     1235.80     1117.91     57.17 o 
   4  14   6      295.17      305.43     41.86 o 
   5  14   6       13.80      -57.83     61.32 o 
   6  14   6     3868.52     4281.23    165.12 o 
   7  14   6     5364.46     5716.32    194.83 o 
   8  14   6      728.44      917.07    119.11 o 
   9  14   6      271.73      265.53     89.20 o 
  10  14   6      103.98     -107.27    107.27 o 
 -10  15   6       31.79      362.28    172.98 o 
  -9  15   6     4831.70     4049.54    246.43 o 
  -8  15   6     1379.34     1364.39    113.58 o 
  -7  15   6     4502.25     4688.46    275.08 o 
  -6  15   6      200.05      195.66     67.23 o 
  -5  15   6     7855.10     7997.67    175.28 o 
  -4  15   6     3776.93     3564.54    121.40 o 
  -3  15   6    14510.71    13428.80    276.76 o 
  -2  15   6    17330.99    18265.31    226.43 o 
  -1  15   6      101.81      146.33     29.90 o 
   0  15   6     2370.98     2770.48     57.41 o 
   1  15   6     1435.07     1442.65     53.19 o 
   2  15   6     2998.78     2937.37     66.88 o 
   3  15   6      936.70      935.76     64.69 o 
   4  15   6     2864.99     2994.98    114.65 o 
   5  15   6    10439.76    10937.20    294.45 o 
   6  15   6     5347.91     5770.54    196.78 o 
   7  15   6     3316.15     3441.07    165.34 o 
   8  15   6      224.49      215.32    119.01 o 
   9  15   6     6895.69     7064.60    313.91 o 
  10  15   6      422.58      231.14    166.01 o 
 -10  16   6      889.10     1246.99    156.67 o 
  -9  16   6     4660.62     4616.74    355.53 o 
  -8  16   6     2683.75     2952.93    159.93 o 
  -7  16   6       99.99        8.19     77.47 o 
  -6  16   6      115.66       50.00     51.91 o 
  -5  16   6     1885.13     1852.22     87.23 o 
  -4  16   6      313.93      328.66     50.94 o 
  -3  16   6    10490.79    10168.50    181.14 o 
  -2  16   6     3006.03     3189.82     81.18 o 
  -1  16   6     5147.58     5011.79     87.91 o 
   0  16   6     2451.32     2194.99    142.25 o 
   1  16   6      514.60      488.54     32.74 o 
   2  16   6     5355.47     4879.85    140.90 o 
   3  16   6     9938.75     9450.45    180.57 o 
   4  16   6      420.89      384.62     52.06 o 
   5  16   6    12214.90    12166.99    531.45 o 
   6  16   6       43.65      211.52     89.24 o 
   7  16   6     3841.31     3744.09    255.09 o 
   8  16   6     1252.59     1102.60    108.69 o 
   9  16   6       30.64       -9.09    113.27 o 
  10  16   6      253.69     -157.00    296.61 o 
 -10  17   6      189.46      169.35    135.41 o 
  -9  17   6     2544.97     2338.52    188.29 o 
  -8  17   6      268.84      299.90     92.91 o 
  -7  17   6      329.05      295.59    154.44 o 
  -6  17   6       51.18      116.48     41.83 o 
  -5  17   6      123.53       85.80     34.99 o 
  -4  17   6      237.88      242.90     42.60 o 
  -3  17   6        2.89        5.65     25.28 o 
  -2  17   6     2786.90     2312.63    130.11 o 
  -1  17   6      861.16      929.82     46.81 o 
   0  17   6     9830.64     9964.52    246.86 o 
   1  17   6    10027.34     9639.91    158.02 o 
   2  17   6     1064.10     1038.68     63.27 o 
   3  17   6     1906.73     1817.08     71.07 o 
   4  17   6     1430.20     1723.72    101.05 o 
   5  17   6      701.15      624.26    117.55 o 
   6  17   6     2148.25     2150.01    126.06 o 
   7  17   6      997.76      888.60    123.59 o 
   8  17   6       45.37       37.86    107.83 o 
   9  17   6      280.65      211.59    114.73 o 
  10  17   6      105.93      115.04    126.53 o 
 -10  18   6     1063.12      853.99    181.44 o 
  -9  18   6     3906.70     3825.54    305.46 o 
  -8  18   6     1061.14     1282.12    141.99 o 
  -7  18   6      193.38      241.31     63.54 o 
  -6  18   6      689.96      631.26     97.03 o 
  -5  18   6      760.12      869.92     50.66 o 
  -4  18   6     2871.19     2887.28    118.57 o 
  -3  18   6       31.37       33.53     43.06 o 
  -2  18   6       19.17        1.35     32.52 o 
  -1  18   6    25165.85    24421.29    403.10 o 
   0  18   6      232.87      212.95     23.56 o 
   1  18   6       36.44      -18.80     24.78 o 
   2  18   6      204.92      244.64     31.66 o 
   3  18   6    28366.40    28077.99    414.77 o 
   4  18   6     3295.54     2959.01    129.67 o 
   5  18   6     9225.29     9283.16    302.82 o 
   6  18   6     1078.69     1238.14    162.36 o 
   7  18   6       35.29      -54.50     96.51 o 
   8  18   6       12.34       -6.53     77.56 o 
   9  18   6      601.28      687.67    121.10 o 
  10  18   6      122.24      -31.48    137.92 o 
 -10  19   6      182.33      -39.51    120.19 o 
  -9  19   6     1053.51      964.74    150.16 o 
  -8  19   6      282.89      201.35     94.02 o 
  -7  19   6     4714.10     4829.01    176.90 o 
  -6  19   6        3.01      -45.98     66.18 o 
  -5  19   6     1652.43     1429.68    133.20 o 
  -4  19   6      377.25      333.21     30.60 o 
  -3  19   6    27297.67    26925.42    433.51 o 
  -2  19   6     4287.05     4533.85    128.28 o 
  -1  19   6     4966.88     5192.78    120.62 o 
   0  19   6     2039.97     2093.79     58.58 o 
   1  19   6    21964.10    22112.94    314.76 o 
   2  19   6      464.10      307.69     85.99 o 
   3  19   6       40.76      -34.29     34.29 o 
   4  19   6      109.96       21.60     44.07 o 
   5  19   6     7941.67     7772.49    246.15 o 
   6  19   6      182.19       82.54     86.71 o 
   7  19   6     6121.93     6016.97    342.97 o 
   8  19   6       44.46      -52.62     88.99 o 
   9  19   6     1938.07     1787.09    246.71 o 
 -10  20   6        3.25     -333.60    333.60 o 
  -9  20   6        7.31      128.36    113.43 o 
  -8  20   6      547.27      523.34    111.85 o 
  -7  20   6     1637.12     1714.43    103.20 o 
  -6  20   6     2468.05     2494.61    120.38 o 
  -5  20   6     7825.37     7932.15    203.38 o 
  -4  20   6     2956.33     3064.94    128.91 o 
  -3  20   6     3767.27     3718.86    104.25 o 
  -2  20   6      770.26      779.46     46.22 o 
  -1  20   6     4124.01     4004.15     93.53 o 
   0  20   6     2214.68     2330.51     86.41 o 
   1  20   6     3913.80     3779.79     76.91 o 
   2  20   6    14737.59    14576.08    279.44 o 
   3  20   6        0.79       44.83     46.88 o 
   4  20   6      582.94      478.25     61.41 o 
   5  20   6        5.16      -36.42     57.94 o 
   6  20   6     4131.57     4229.82    147.54 o 
   7  20   6     2337.81     2462.22    126.84 o 
   8  20   6     2088.45     1849.84    198.50 o 
   9  20   6      383.31        4.04    137.25 o 
  -9  21   6     7031.42     6854.94    288.16 o 
  -8  21   6      355.13      443.26     90.45 o 
  -7  21   6      149.18       29.05     81.19 o 
  -6  21   6       10.96      -83.84     83.84 o 
  -5  21   6     6867.06     6928.14    259.77 o 
  -4  21   6     1119.91     1206.31     78.01 o 
  -3  21   6     3493.60     3405.42    116.85 o 
  -2  21   6      727.19      793.63     64.47 o 
  -1  21   6     2455.21     2594.55    132.71 o 
   0  21   6     2019.51     2125.25     65.81 o 
   1  21   6       11.30       -0.02     27.69 o 
   2  21   6      772.51      649.88     46.87 o 
   3  21   6     2368.77     2387.93    109.29 o 
   4  21   6      253.95      322.00     61.30 o 
   5  21   6     3086.04     3172.90    206.77 o 
   6  21   6        5.03      -14.85     64.23 o 
   7  21   6        2.15      -70.20     70.20 o 
   8  21   6      303.83      681.95    153.37 o 
   9  21   6     1991.56     1848.93    267.69 o 
  -9  22   6      158.06      273.66    117.43 o 
  -8  22   6     1332.66     1356.24    144.08 o 
  -7  22   6     4716.36     5007.70    197.99 o 
  -6  22   6       73.04      127.40     53.01 o 
  -5  22   6      740.67      855.32     80.09 o 
  -4  22   6      171.38      191.81     50.63 o 
  -3  22   6        3.73       80.30     71.38 o 
  -2  22   6      433.51      382.70     54.24 o 
  -1  22   6     5500.34     5403.82    128.10 o 
   0  22   6      908.33      974.82     53.47 o 
   1  22   6        1.22       28.60     22.28 o 
   2  22   6      253.09      338.97     61.28 o 
   3  22   6     5043.80     4991.59    187.62 o 
   4  22   6        3.89      -12.24     66.57 o 
   5  22   6       66.79       82.03     64.01 o 
   6  22   6        2.94      -39.73     61.90 o 
   7  22   6     1722.80     1564.64    252.86 o 
   8  22   6      669.97      797.92    170.81 o 
   9  22   6     1630.41     1379.23    232.97 o 
  -9  23   6        4.57      167.92    210.93 o 
  -8  23   6      475.38      513.07    112.77 o 
  -7  23   6      251.95       97.41     60.98 o 
  -6  23   6      357.67      391.03     99.72 o 
  -5  23   6       89.80       71.78     36.99 o 
  -4  23   6     2337.14     2570.73    132.56 o 
  -3  23   6      374.31      434.17     64.15 o 
  -2  23   6      208.23      233.55     38.82 o 
  -1  23   6    11774.49    11376.41    266.11 o 
   0  23   6     1715.22     1636.58     67.75 o 
   1  23   6    37348.21    37127.45    538.64 o 
   2  23   6       36.41       78.68     37.87 o 
   3  23   6     3822.09     3496.30    178.12 o 
   4  23   6       21.38       -8.84     47.73 o 
   5  23   6      197.33      224.43     86.55 o 
   6  23   6      265.53      237.59     96.53 o 
   7  23   6     1885.11     1700.25    182.58 o 
   8  23   6        4.05      141.25    166.44 o 
   9  23   6        0.40      -89.64    141.83 o 
  -9  24   6      139.51      -29.31    371.36 o 
  -8  24   6     1848.49     1570.71    136.03 o 
  -7  24   6     1751.02     1853.52    301.16 o 
  -6  24   6     1116.31     1082.88    130.07 o 
  -5  24   6       47.14      150.20     69.85 o 
  -4  24   6     4512.94     4548.58    330.32 o 
  -3  24   6     5061.85     5186.00    229.79 o 
  -2  24   6      353.67      285.07     60.75 o 
  -1  24   6      396.27      437.49     58.49 o 
   0  24   6    11617.43    11089.66    258.00 o 
   1  24   6        3.03       -1.80     29.36 o 
   2  24   6     1598.22     1588.59     87.61 o 
   3  24   6     3887.33     4051.53    129.62 o 
   4  24   6     2267.34     2231.73    121.69 o 
   5  24   6     1154.68     1211.98     97.01 o 
   6  24   6     1079.67      929.63    108.46 o 
   7  24   6      794.84      734.05    212.27 o 
   8  24   6      649.90      827.04    285.19 o 
   9  24   6      290.12      256.29    136.71 o 
  -9  25   6      507.95      358.02    284.76 o 
  -8  25   6      703.51      533.38    110.00 o 
  -7  25   6      326.16      544.26    121.92 o 
  -6  25   6      376.38      167.16    113.66 o 
  -5  25   6     1542.99     1502.73    115.77 o 
  -4  25   6      943.21     1015.01     76.38 o 
  -3  25   6      475.22      584.83     73.98 o 
  -2  25   6      606.70      766.78     69.68 o 
  -1  25   6     6288.30     6094.81    204.83 o 
   0  25   6      262.75      250.09     60.99 o 
   1  25   6    20166.34    19687.90    431.15 o 
   2  25   6     3235.14     3042.51    127.90 o 
   3  25   6     6325.99     5902.58    181.02 o 
   4  25   6      866.64      939.71     93.51 o 
   5  25   6     1655.65     1511.23    121.34 o 
   6  25   6       17.89       27.69     87.84 o 
   7  25   6      476.26      467.13    134.07 o 
   8  25   6      169.78      560.70    266.10 o 
  -8  26   6      450.60      641.43    117.64 o 
  -7  26   6     3038.23     3280.99    193.84 o 
  -6  26   6      349.64      322.30    106.32 o 
  -5  26   6     2204.37     2397.60    107.87 o 
  -4  26   6     3300.93     3501.02    137.09 o 
  -3  26   6     2230.02     2029.66    122.28 o 
  -2  26   6      175.30       91.82     56.85 o 
  -1  26   6      521.51      670.35     69.75 o 
   0  26   6     1845.54     1623.24    138.33 o 
   1  26   6     4281.67     4090.91    147.55 o 
   2  26   6     2136.91     1885.72     84.65 o 
   3  26   6      201.04      146.23     53.14 o 
   4  26   6     1051.16     1123.22    156.44 o 
   5  26   6        5.08       28.91     70.94 o 
   6  26   6     4486.05     4736.23    189.86 o 
   7  26   6      516.34      529.45    139.30 o 
   8  26   6       53.84      227.85    407.36 o 
  -8  27   6      220.75      244.04    112.32 o 
  -7  27   6       29.77      101.05    116.22 o 
  -6  27   6     8589.82     9777.15    304.55 o 
  -5  27   6     1125.97     1202.74     94.12 o 
  -4  27   6     1167.56     1101.38     93.73 o 
  -3  27   6      332.62      322.46     64.26 o 
  -2  27   6     2416.30     2495.48    118.83 o 
  -1  27   6     1547.62     1679.09    106.98 o 
   0  27   6     2078.67     1851.46    106.28 o 
   1  27   6      431.78      543.79     74.77 o 
   2  27   6     3015.37     3121.88    116.85 o 
   3  27   6       39.97       73.23     59.17 o 
   4  27   6     1295.38     1219.04    199.39 o 
   5  27   6      766.40      858.14     88.04 o 
   6  27   6     4121.54     4324.53    192.54 o 
   7  27   6      167.43      107.66     97.63 o 
   8  27   6     2000.79     2229.33    368.74 o 
  -8  28   6     2077.68     1772.62    153.74 o 
  -7  28   6     4853.16     5125.32    219.33 o 
  -6  28   6      248.16      313.05     86.90 o 
  -5  28   6     7908.86     8419.36    278.19 o 
  -4  28   6     1217.34     1268.67     93.22 o 
  -3  28   6     1844.24     1984.83     95.15 o 
  -2  28   6      180.96      253.96     63.35 o 
  -1  28   6     3744.24     3705.17    162.37 o 
   0  28   6     2098.37     2176.80    128.22 o 
   1  28   6     2466.34     2598.23    103.29 o 
   2  28   6      886.46      785.82     75.33 o 
   3  28   6      196.22      113.98     84.49 o 
   4  28   6       11.38      173.29    103.80 o 
   5  28   6       87.29      108.17     74.64 o 
   6  28   6      157.74      152.91     89.57 o 
   7  28   6     2859.74     3004.15    209.64 o 
   8  28   6      434.32      532.63    126.90 o 
  -8  29   6       14.07     -139.42    139.42 o 
  -7  29   6      314.09      301.49    115.91 o 
  -6  29   6     2231.64     2217.11    136.49 o 
  -5  29   6        7.26      -71.32     71.32 o 
  -4  29   6     2615.40     2724.21    116.18 o 
  -3  29   6      864.49      889.06     88.67 o 
  -2  29   6        3.03      -11.27     59.81 o 
  -1  29   6     2480.27     2400.89    118.03 o 
   0  29   6      480.28      416.73     64.90 o 
   1  29   6      895.78      893.77     98.28 o 
   2  29   6      828.76      985.22    149.48 o 
   3  29   6       66.26       39.64     63.38 o 
   4  29   6       51.15      174.99    119.08 o 
   5  29   6     1521.48     1448.87    114.50 o 
   6  29   6      361.84      193.07    118.07 o 
   7  29   6     1033.91     1165.44    138.11 o 
  -7  30   6      298.39       98.73    119.01 o 
  -6  30   6     3865.66     3923.88    204.57 o 
  -5  30   6      166.60      169.40     79.30 o 
  -4  30   6     5694.50     6270.68    199.05 o 
  -3  30   6      215.42       31.32     70.36 o 
  -2  30   6      945.48      944.86     87.51 o 
  -1  30   6        5.65      134.55     67.91 o 
   0  30   6     4168.29     4364.13    147.26 o 
   1  30   6      785.31      736.14     86.33 o 
   2  30   6     6522.78     6420.11    230.26 o 
   3  30   6      743.40      661.86    105.75 o 
   4  30   6      801.19      815.05    128.65 o 
   5  30   6     1398.01     1510.88    132.26 o 
   6  30   6     3290.09     3503.86    298.97 o 
   7  30   6     1074.99     1156.10    154.41 o 
  -7  31   6      415.13      455.48    118.94 o 
  -6  31   6     1984.99     2023.73    151.25 o 
  -5  31   6      589.58      697.25    102.29 o 
  -4  31   6      468.43      630.31    100.40 o 
  -3  31   6      831.00      656.40    111.89 o 
  -2  31   6     9573.91     9790.52    249.76 o 
  -1  31   6      818.80      740.32    109.20 o 
   0  31   6     3026.41     2869.62    136.73 o 
   1  31   6      370.30      294.37     90.25 o 
   2  31   6     1383.65     1493.56    120.43 o 
   3  31   6      598.04      775.71    146.92 o 
   4  31   6    10846.04    10797.31    584.60 o 
   5  31   6        8.44      150.68     98.32 o 
   6  31   6       21.30      109.48    214.85 o 
   7  31   6       29.05      149.46    128.28 o 
  -7  32   6       67.11     -108.86    115.24 o 
  -6  32   6        5.33       42.84    114.38 o 
  -5  32   6        0.75      -55.36     80.79 o 
  -4  32   6     2309.51     2533.81    134.64 o 
  -3  32   6      658.97      768.66    114.78 o 
  -2  32   6      140.13      114.79     97.38 o 
  -1  32   6     2323.38     2539.25    138.51 o 
   0  32   6     1248.94     1369.49    146.49 o 
   1  32   6     1329.10     1158.94    213.40 o 
   2  32   6       56.11       -0.32     70.50 o 
   3  32   6     2293.44     2195.90    122.92 o 
   4  32   6       87.64       20.32     91.80 o 
   5  32   6      154.77       48.28    117.39 o 
   6  32   6     1925.57     1797.57    210.78 o 
   7  32   6       11.13      306.37    232.09 o 
  -6  33   6       14.98      117.70    163.16 o 
  -5  33   6      675.03      308.12    136.98 o 
  -4  33   6      150.30       95.53    121.17 o 
  -3  33   6      886.08      874.78     99.50 o 
  -2  33   6      654.47      769.89    128.48 o 
  -1  33   6     1615.10     1832.96    150.77 o 
   0  33   6     2749.48     2702.90    209.98 o 
   1  33   6      152.93      218.03     82.91 o 
   2  33   6     4017.07     4331.03    181.91 o 
   3  33   6      661.95      524.83    112.22 o 
   4  33   6     1559.88     1216.47    210.77 o 
   5  33   6      129.13      -58.65    111.43 o 
   6  33   6      138.56      130.93    105.12 o 
  -6  34   6       94.47      174.89    125.82 o 
  -5  34   6        4.79      -25.46    150.71 o 
  -4  34   6     7969.82     8360.85    308.25 o 
  -3  34   6     1685.35     1611.88    131.31 o 
  -2  34   6     7546.64     8426.67    273.16 o 
  -1  34   6      981.03      953.75    143.27 o 
   0  34   6      296.81      240.72     79.20 o 
   1  34   6      449.27      409.23     95.75 o 
   2  34   6      477.54      424.79     95.43 o 
   3  34   6     1211.33     1264.93    161.16 o 
   4  34   6     1898.72     1497.50    164.66 o 
   5  34   6      309.79       31.47    121.75 o 
   6  34   6     1876.07     2342.25    338.48 o 
  -6  35   6      102.54      198.95    121.39 o 
  -5  35   6      145.30      132.84     90.42 o 
  -4  35   6      375.96      273.30    130.50 o 
  -3  35   6        0.54       77.28     69.24 o 
  -2  35   6      631.13      619.34    116.06 o 
  -1  35   6        3.66      -31.92     89.63 o 
   0  35   6        6.82      -72.35     72.35 o 
   1  35   6     3187.69     3154.57    201.07 o 
   2  35   6        5.07      -30.01     97.14 o 
   3  35   6      372.77      299.31     93.13 o 
   4  35   6      179.54      372.00    101.39 o 
   5  35   6        0.94      -47.00    124.26 o 
  -5  36   6       22.36      378.08    137.91 o 
  -4  36   6      799.56     1192.05    118.59 o 
  -3  36   6      788.76      835.45    146.34 o 
  -2  36   6     1528.37     1733.29    201.54 o 
  -1  36   6       96.38      140.86     91.76 o 
   0  36   6      479.47      551.36     91.24 o 
   1  36   6        5.31      -95.44     95.44 o 
   2  36   6      119.49      251.99    117.79 o 
   3  36   6      371.12      469.56    107.08 o 
   4  36   6     1114.82      883.36    117.57 o 
   5  36   6      263.76      505.71    107.25 o 
  -5  37   6      532.79      641.27    141.64 o 
  -4  37   6       17.83       22.04    103.66 o 
  -3  37   6      442.81      378.56    108.21 o 
  -2  37   6     2237.91     2296.41    154.92 o 
  -1  37   6       83.78      -67.36     86.99 o 
   0  37   6      971.54      956.56    112.14 o 
   1  37   6      212.43      209.10     96.41 o 
   2  37   6     2298.08     2432.29    190.13 o 
   3  37   6      347.98      379.50    199.75 o 
   4  37   6     2347.28     2407.41    213.00 o 
  -4  38   6     1060.21     1128.79    120.21 o 
  -3  38   6      476.23      505.34    121.81 o 
  -2  38   6       94.27      127.34     89.38 o 
  -1  38   6      477.81      524.21    144.56 o 
   0  38   6     2379.98     2749.83    412.44 o 
   1  38   6       51.88       85.94     94.69 o 
   2  38   6     1593.18     1464.16    173.69 o 
   3  38   6      306.36      197.30    150.52 o 
   4  38   6       23.86      -30.51    218.24 o 
  -3  39   6      491.70      508.94    112.52 o 
  -2  39   6      982.03     1036.01    119.36 o 
  -1  39   6       16.66      -99.62     99.62 o 
   0  39   6     1067.98      997.47    144.91 o 
   1  39   6     2431.52     2566.95    221.72 o 
   2  39   6     1786.05     1707.67    159.43 o 
   3  39   6      899.37      760.63    219.30 o 
  -2  40   6      996.79      866.72    132.41 o 
  -1  40   6      734.61      457.16    117.62 o 
   0  40   6      155.90       13.66    106.05 o 
   1  40   6      336.14      353.74    109.39 o 
   2  40   6     2569.09     2763.78    206.24 o 
  -1  41   6      188.61       99.67    105.99 o 
   0  41   6     2600.05     2365.54    225.43 o 
   1  41   6       28.41      105.53     99.04 o 
 -11   1   7     1698.10     1811.17    178.01 o 
 -10   1   7     1129.55     1348.35    153.51 o 
  -9   1   7     1124.31     1064.84    114.99 o 
  -8   1   7      438.39      483.55    118.58 o 
  -7   1   7     1864.78     1913.43    222.96 o 
  -6   1   7        5.61       48.11     36.03 o 
  -5   1   7     4972.15     4679.02     89.18 o 
  -4   1   7     4638.18     4924.31     95.32 o 
  -3   1   7    54516.66    53414.32    642.27 o 
  -2   1   7    14955.15    15664.78    208.09 o 
  -1   1   7    36991.58    37599.24    460.42 o 
   0   1   7    11682.76    12427.66    211.78 o 
   1   1   7     1861.97     2077.20     67.13 o 
   2   1   7     1016.73     1094.69     65.85 o 
   3   1   7    12146.05    11824.95    237.14 o 
   4   1   7     2053.22     2089.81    126.37 o 
   5   1   7     4641.69     4758.25    119.77 o 
   6   1   7     6337.52     6715.59    361.63 o 
   7   1   7     2769.56     2500.83    115.28 o 
   8   1   7     5852.53     5743.91    234.94 o 
   9   1   7     1754.28     1750.98    149.97 o 
  10   1   7      806.09      832.72    150.66 o 
 -11   2   7      527.25      354.67    112.37 o 
 -10   2   7      504.91      611.21    131.31 o 
  -9   2   7    12307.97    12814.32    440.28 o 
  -8   2   7      120.29      155.15    104.03 o 
  -7   2   7     2196.38     2166.67    152.53 o 
  -6   2   7     4393.80     4133.43    126.97 o 
  -5   2   7    10176.65     9821.94    160.50 o 
  -4   2   7       74.90      153.88     33.56 o 
  -3   2   7    20039.62    19210.74    374.16 o 
  -2   2   7       56.28       62.58     26.86 o 
  -1   2   7      754.09      875.48     61.75 o 
   0   2   7     6056.34     7107.81    108.90 o 
   1   2   7    16551.49    17863.46    336.02 o 
   2   2   7     7989.94     7877.60    147.65 o 
   3   2   7     5181.00     5704.24    140.39 o 
   4   2   7     6932.68     6532.07    224.06 o 
   5   2   7    13505.28    13687.44    275.02 o 
   6   2   7      346.56      534.23     98.17 o 
   7   2   7      149.62      231.85     66.38 o 
   8   2   7       31.63        1.48     67.49 o 
   9   2   7    11838.45    12582.66    323.68 o 
  10   2   7     3661.66     4111.39    266.00 o 
 -11   3   7      194.27      332.40    120.87 o 
 -10   3   7        1.19      -14.11    207.88 o 
  -9   3   7     1283.70     1260.19    142.77 o 
  -8   3   7      198.37      126.41     88.62 o 
  -7   3   7     3490.64     3266.40    142.55 o 
  -6   3   7     1955.15     1848.95     68.72 o 
  -5   3   7     1993.42     2071.39     79.29 o 
  -4   3   7      131.77       60.21     25.61 o 
  -3   3   7      406.83      534.49     48.85 o 
  -2   3   7     2642.40     3042.59    135.73 o 
  -1   3   7     2105.88     1731.16     67.26 o 
   0   3   7       28.60       61.38     22.00 o 
   1   3   7     1708.08     1920.64     54.70 o 
   2   3   7       51.67      126.43     27.00 o 
   3   3   7       90.55       83.26     32.96 o 
   4   3   7    14043.31    13558.28    287.18 o 
   5   3   7      150.25      195.87     71.15 o 
   6   3   7      252.87      363.54     61.38 o 
   7   3   7     1406.09     1486.84    161.41 o 
   8   3   7      416.39      424.21     76.80 o 
   9   3   7      840.50     1001.25    161.66 o 
  10   3   7     2439.61     2672.17    272.11 o 
 -11   4   7      533.06      391.85    296.03 o 
 -10   4   7     1124.94      953.98    148.47 o 
  -9   4   7     4963.69     4923.09    366.36 o 
  -8   4   7      890.27      853.35    137.66 o 
  -7   4   7     4515.15     4848.79    179.11 o 
  -6   4   7     5707.75     5546.02    125.14 o 
  -5   4   7      418.76      542.73     45.17 o 
  -4   4   7     5687.31     6049.09    153.69 o 
  -3   4   7    20291.40    20476.32    236.04 o 
  -2   4   7     1701.70     1811.95     53.27 o 
  -1   4   7        9.57      -17.77     20.94 o 
   0   4   7     2907.64     2611.43     70.73 o 
   1   4   7     2750.91     3156.66     65.33 o 
   2   4   7     1224.50     1407.81     75.04 o 
   3   4   7    15452.26    14817.09    322.78 o 
   4   4   7     3602.87     3251.29    108.40 o 
   5   4   7     4443.29     4452.90    186.43 o 
   6   4   7    24151.40    25013.39    518.78 o 
   7   4   7       25.89       94.95     69.52 o 
   8   4   7       11.04        0.12     64.50 o 
   9   4   7      776.89      832.22    102.90 o 
  10   4   7     3077.52     2888.42    336.35 o 
 -11   5   7     1825.50     1378.20    538.41 o 
 -10   5   7      243.25      302.33    111.62 o 
  -9   5   7      160.96      196.91     85.72 o 
  -8   5   7       57.80      252.50    208.17 o 
  -7   5   7     7835.11     7674.80    277.48 o 
  -6   5   7     3452.18     3136.39     91.05 o 
  -5   5   7    24241.17    24123.12    402.83 o 
  -4   5   7     2178.73     2203.01     58.26 o 
  -3   5   7      129.86       61.02     27.90 o 
  -2   5   7     1666.24     1438.19     50.77 o 
  -1   5   7    47585.22    48571.38    793.85 o 
   0   5   7     2530.53     2564.95     64.91 o 
   1   5   7    12927.49    12820.40    222.51 o 
   2   5   7       62.67       78.53     27.54 o 
   3   5   7    35610.97    34655.83    522.62 o 
   4   5   7     1533.20     1503.27     79.53 o 
   5   5   7     2017.78     1861.64     82.83 o 
   6   5   7      533.19      620.59     80.73 o 
   7   5   7     5322.99     5436.25    260.19 o 
   8   5   7     1360.18     1333.28    114.74 o 
   9   5   7     3504.59     3742.84    192.53 o 
  10   5   7       43.01     -336.60    374.91 o 
 -11   6   7     1532.63     1561.99    250.22 o 
 -10   6   7     2965.14     3337.51    376.52 o 
  -9   6   7      634.58      562.18     85.56 o 
  -8   6   7        6.12       -2.51     94.63 o 
  -7   6   7       18.23       89.54     70.51 o 
  -6   6   7     5058.88     4868.10    170.02 o 
  -5   6   7      191.07      175.21     71.19 o 
  -4   6   7     2106.15     2002.90     66.01 o 
  -3   6   7     6238.87     6250.28     96.48 o 
  -2   6   7    10445.93    10207.91    127.31 o 
  -1   6   7     6359.26     5806.12    135.19 o 
   0   6   7    16546.85    15834.46    219.12 o 
   1   6   7    22682.56    23739.99    319.48 o 
   2   6   7      677.33      705.56     40.41 o 
   3   6   7      112.27      175.19     37.90 o 
   4   6   7     2287.18     2060.25     80.78 o 
   5   6   7       55.93      -20.44     46.34 o 
   6   6   7       12.07       98.50     50.83 o 
   7   6   7      798.21      686.53     96.43 o 
   8   6   7     2223.73     2522.68    177.01 o 
   9   6   7     1765.97     1817.30    173.35 o 
  10   6   7      193.64      324.83    171.53 o 
 -11   7   7       41.16      -15.70    106.86 o 
 -10   7   7      103.43     -106.05    106.05 o 
  -9   7   7      350.73      224.36     82.28 o 
  -8   7   7       83.71     -114.33    114.33 o 
  -7   7   7     1573.46     1767.40    143.01 o 
  -6   7   7      101.92      103.95     32.84 o 
  -5   7   7     1268.20     1213.85    102.15 o 
  -4   7   7     1374.69     1410.14     70.18 o 
  -3   7   7    11946.40    12018.71    192.95 o 
  -2   7   7      271.46      292.19     25.66 o 
  -1   7   7     1117.58     1546.17     48.26 o 
   0   7   7    20623.06    20857.92    314.93 o 
   1   7   7     2698.93     2744.56     65.74 o 
   2   7   7     6704.55     6385.37    136.48 o 
   3   7   7    18355.66    18214.16    258.80 o 
   4   7   7     7119.65     6970.42    148.76 o 
   5   7   7     1252.13     1153.75     94.47 o 
   6   7   7      980.72     1059.34    141.20 o 
   7   7   7      788.62      771.70    108.10 o 
   8   7   7      113.34      158.78     84.17 o 
   9   7   7      193.82      187.51    203.71 o 
  10   7   7      185.56     -148.11    156.99 o 
 -11   8   7      178.07       22.70    232.29 o 
 -10   8   7        6.85       10.01    123.24 o 
  -9   8   7      518.86      397.46    125.01 o 
  -8   8   7      459.77      521.90    116.09 o 
  -7   8   7      793.48      720.00    133.50 o 
  -6   8   7     7762.81     7633.27    217.06 o 
  -5   8   7     7986.87     8006.03    174.98 o 
  -4   8   7     1665.33     1591.91     54.76 o 
  -3   8   7      343.09      393.00     39.67 o 
  -2   8   7      319.52      355.96     34.66 o 
  -1   8   7     7442.79     7044.69    126.73 o 
   0   8   7     1530.13     1908.20     66.17 o 
   1   8   7    32363.14    32561.51    454.72 o 
   2   8   7    25544.43    25376.38    314.31 o 
   3   8   7      265.56      278.94     30.76 o 
   4   8   7     2704.95     2897.74    101.98 o 
   5   8   7     3265.02     3264.20    123.88 o 
   6   8   7     3772.18     3477.31    329.62 o 
   7   8   7     6778.47     6834.55    208.36 o 
   8   8   7      122.27       59.55     62.65 o 
   9   8   7      801.90     1301.68    165.73 o 
  10   8   7       35.17      100.02    188.36 o 
 -11   9   7     1920.58     1968.40    389.77 o 
 -10   9   7       51.75       39.54    119.41 o 
  -9   9   7      125.74      350.15    112.15 o 
  -8   9   7       39.33      133.09     87.97 o 
  -7   9   7     6126.74     6350.93    282.50 o 
  -6   9   7       60.00       75.51     51.52 o 
  -5   9   7    21104.13    21163.49    355.34 o 
  -4   9   7     2801.18     2771.78     90.03 o 
  -3   9   7      277.58      308.55     31.80 o 
  -2   9   7     1326.15     1262.81     41.02 o 
  -1   9   7    22065.91    21543.38    289.49 o 
   0   9   7    20178.28    19712.44    248.62 o 
   1   9   7     3790.82     4112.88     73.59 o 
   2   9   7      652.40      613.22     38.28 o 
   3   9   7     5120.50     5102.55    115.80 o 
   4   9   7      216.69      138.46     43.86 o 
   5   9   7     3507.34     3421.33    122.35 o 
   6   9   7     6135.52     6193.88    209.67 o 
   7   9   7     5956.90     5811.39    240.56 o 
   8   9   7      169.25      469.58    109.62 o 
   9   9   7       31.01      -13.40    153.76 o 
  10   9   7      390.21      500.78    170.23 o 
 -10  10   7      207.35        4.34    112.38 o 
  -9  10   7     1048.04     1083.81    188.56 o 
  -8  10   7     1953.06     2134.73    134.25 o 
  -7  10   7      951.25      946.94    129.86 o 
  -6  10   7    13164.91    12674.39    289.46 o 
  -5  10   7     9869.85     9678.78    171.24 o 
  -4  10   7     8368.95     7760.10    169.03 o 
  -3  10   7      327.64      331.85     26.98 o 
  -2  10   7     5372.50     5364.37    111.16 o 
  -1  10   7        6.28       21.43     17.16 o 
   0  10   7     4688.83     4632.00    104.46 o 
   1  10   7     2687.70     2665.64     84.22 o 
   2  10   7    12929.99    13088.60    295.74 o 
   3  10   7     3823.66     3660.54    104.73 o 
   4  10   7    15833.16    15274.56    329.47 o 
   5  10   7      645.68      700.50     85.99 o 
   6  10   7      417.27      177.29    178.36 o 
   7  10   7      525.80      680.59     78.74 o 
   8  10   7     6529.16     6381.75    296.27 o 
   9  10   7     1492.99     1293.97    126.58 o 
  10  10   7      125.39      -23.75    158.08 o 
 -10  11   7     1548.16     1541.37    157.25 o 
  -9  11   7        1.36      354.44    124.79 o 
  -8  11   7     1030.62      903.25    109.31 o 
  -7  11   7     7424.00     7297.15    302.69 o 
  -6  11   7     1128.78     1210.86     85.14 o 
  -5  11   7      745.94      659.93     48.98 o 
  -4  11   7     7215.51     7338.52    216.33 o 
  -3  11   7     1908.27     1966.59     49.36 o 
  -2  11   7      424.14      400.62     28.92 o 
  -1  11   7    10135.06    10235.70    139.77 o 
   0  11   7     3456.99     3595.83     85.84 o 
   1  11   7     2969.44     2877.62     99.12 o 
   2  11   7        3.72      -12.77     27.63 o 
   3  11   7      912.72      856.85     76.53 o 
   4  11   7       70.06       27.38     37.59 o 
   5  11   7     5675.03     5783.55    185.16 o 
   6  11   7        1.80       10.39     66.78 o 
   7  11   7     1854.32     2059.37    144.94 o 
   8  11   7     4092.16     4125.95    378.55 o 
   9  11   7      149.17      258.86    131.19 o 
  10  11   7     3084.98     3304.60    249.75 o 
 -10  12   7        0.86     -124.18    124.18 o 
  -9  12   7       83.66      116.37    113.73 o 
  -8  12   7      109.26      131.90    107.36 o 
  -7  12   7      205.01      300.65     81.33 o 
  -6  12   7     7164.00     7416.29    194.42 o 
  -5  12   7     1583.39     1484.74     66.64 o 
  -4  12   7     6004.60     5986.25    192.80 o 
  -3  12   7     9731.08    10287.19    191.89 o 
  -2  12   7     1281.79     1359.00     39.96 o 
  -1  12   7      577.08      512.77     51.44 o 
   0  12   7     1489.04     1258.22     37.73 o 
   1  12   7     2224.47     2138.52     55.95 o 
   2  12   7      767.22      755.26     38.53 o 
   3  12   7       22.84       12.96     53.40 o 
   4  12   7       64.16       67.78     49.35 o 
   5  12   7    12338.97    12739.83    489.98 o 
   6  12   7      868.65      939.88    100.60 o 
   7  12   7      595.76      773.21    154.40 o 
   8  12   7      238.39      249.27    141.98 o 
   9  12   7      986.86     1160.07    180.83 o 
  10  12   7        3.51       87.91    246.06 o 
 -10  13   7      538.56      483.16    269.48 o 
  -9  13   7     2050.01     2065.69    163.44 o 
  -8  13   7     3307.37     3216.88    261.22 o 
  -7  13   7      337.42      322.35     92.62 o 
  -6  13   7     4690.37     4550.52    150.37 o 
  -5  13   7     1719.08     1610.85    105.99 o 
  -4  13   7    16831.32    16871.16    378.53 o 
  -3  13   7     6823.37     6449.00    109.22 o 
  -2  13   7      286.98      313.52     44.46 o 
  -1  13   7    17990.38    17455.27    244.21 o 
   0  13   7    19292.30    19158.13    271.13 o 
   1  13   7    11686.56    12138.26    214.48 o 
   2  13   7     2921.11     2910.32     89.13 o 
   3  13   7    12850.75    12889.14    214.49 o 
   4  13   7     3536.96     3096.34    108.43 o 
   5  13   7     1176.20     1245.85    200.38 o 
   6  13   7     2372.45     2183.47    177.33 o 
   7  13   7     1221.97     1219.12    194.63 o 
   8  13   7    11188.26    11392.68    425.17 o 
   9  13   7      238.70      150.44    258.40 o 
  10  13   7     2008.29     2009.21    405.85 o 
 -10  14   7      223.64      113.23    104.91 o 
  -9  14   7      160.79      167.57    178.73 o 
  -8  14   7      403.66      274.17    114.49 o 
  -7  14   7      123.55       92.02     80.51 o 
  -6  14   7      378.36      465.87     83.64 o 
  -5  14   7     2021.09     2146.97     67.94 o 
  -4  14   7     9290.08     9375.21    195.76 o 
  -3  14   7       65.96       48.51     38.38 o 
  -2  14   7    23334.68    22639.16    340.77 o 
  -1  14   7     6901.98     6472.63    367.92 o 
   0  14   7      321.67      339.94     32.45 o 
   1  14   7     5315.27     5084.68     85.93 o 
   2  14   7    11933.02    11788.02    225.68 o 
   3  14   7      220.10      249.67     36.04 o 
   4  14   7    14297.24    14346.81    277.27 o 
   5  14   7     1739.35     1830.15     99.79 o 
   6  14   7      834.29      919.84    107.97 o 
   7  14   7     2285.57     2089.17    169.70 o 
   8  14   7     1364.02     1185.00    152.23 o 
   9  14   7       67.73      -83.59     86.92 o 
  10  14   7      320.17      440.67    171.24 o 
 -10  15   7     1370.07      974.65    203.12 o 
  -9  15   7      493.69      650.10    130.54 o 
  -8  15   7     1708.25     1569.82    136.32 o 
  -7  15   7     1538.09     1556.97    284.11 o 
  -6  15   7      149.92      180.00     61.74 o 
  -5  15   7       21.16        4.37     33.98 o 
  -4  15   7     1709.80     1751.28    165.18 o 
  -3  15   7        9.50      -23.60     24.52 o 
  -2  15   7     1893.75     2044.05     96.27 o 
  -1  15   7     2246.91     2369.15     59.24 o 
   0  15   7     4963.17     4870.10     98.03 o 
   1  15   7     6447.68     5896.71    126.74 o 
   2  15   7     1852.98     1689.29     79.91 o 
   3  15   7     2960.51     2993.78     82.29 o 
   4  15   7     4122.31     3983.27    122.76 o 
   5  15   7      186.62      125.48     89.91 o 
   6  15   7     2746.17     2816.19    155.37 o 
   7  15   7       23.35      561.88    160.24 o 
   8  15   7       49.54       27.03    117.12 o 
   9  15   7        3.54      113.53    102.84 o 
  10  15   7       65.07       85.07    211.00 o 
 -10  16   7      640.93      252.25    138.89 o 
  -9  16   7      330.27      469.44    264.24 o 
  -8  16   7       47.69      -99.64     99.64 o 
  -7  16   7       39.09      -26.76     64.64 o 
  -6  16   7      912.04      794.99     89.48 o 
  -5  16   7     1038.68     1025.77    103.04 o 
  -4  16   7      840.62      783.80     53.80 o 
  -3  16   7     2030.56     2163.93     54.88 o 
  -2  16   7    16875.40    16315.26    223.14 o 
  -1  16   7    11916.38    11785.06    171.53 o 
   0  16   7     3919.44     3879.59     94.83 o 
   1  16   7      940.30      791.63     49.52 o 
   2  16   7    13757.79    13361.23    216.41 o 
   3  16   7     2319.34     2203.74     76.68 o 
   4  16   7     2646.12     2587.11    152.25 o 
   5  16   7      630.01      660.73    111.70 o 
   6  16   7      127.78       38.96    139.13 o 
   7  16   7       34.94       12.17     74.37 o 
   8  16   7     1390.43     1334.89    174.74 o 
   9  16   7        3.20       32.63    126.30 o 
  10  16   7       10.97      158.47    195.75 o 
 -10  17   7     3848.19     4108.83    244.35 o 
  -9  17   7        2.47      245.44    107.26 o 
  -8  17   7    13789.11    14356.06    999.72 o 
  -7  17   7     1967.23     2106.81    144.32 o 
  -6  17   7     1760.38     1471.43     88.08 o 
  -5  17   7        9.51        3.02     57.54 o 
  -4  17   7    13616.23    14091.60    716.27 o 
  -3  17   7     1049.27     1227.52     47.85 o 
  -2  17   7     4591.85     4506.17    334.58 o 
  -1  17   7      833.42      868.67     46.67 o 
   0  17   7     6044.04     5882.85    113.15 o 
   1  17   7     1578.41     1491.93     50.83 o 
   2  17   7      472.36      508.72     49.29 o 
   3  17   7    15812.23    14653.42    287.53 o 
   4  17   7    19263.43    18992.49    511.57 o 
   5  17   7    11434.47    11618.94    375.14 o 
   6  17   7     9662.61     9914.97    387.32 o 
   7  17   7      702.27      848.11    139.93 o 
   8  17   7     1707.29     1773.72    177.67 o 
   9  17   7      915.95     1212.12    131.29 o 
 -10  18   7      929.34      851.00    264.61 o 
  -9  18   7       35.48      253.59    203.35 o 
  -8  18   7      163.47      152.71    104.06 o 
  -7  18   7      241.29      356.59    142.18 o 
  -6  18   7     3870.90     3791.42    286.72 o 
  -5  18   7      188.67      158.25     60.55 o 
  -4  18   7        1.12       50.21     31.35 o 
  -3  18   7     5328.50     5299.90    141.72 o 
  -2  18   7    10292.76    10641.21    260.76 o 
  -1  18   7     5885.43     5729.28    101.86 o 
   0  18   7     1139.65      970.97     94.52 o 
   1  18   7       76.05       36.81     28.87 o 
   2  18   7       50.28       12.74     33.78 o 
   3  18   7     2344.50     2278.04    111.50 o 
   4  18   7     3666.35     3699.38    126.74 o 
   5  18   7       13.86       87.03     92.74 o 
   6  18   7       34.46        7.89     62.04 o 
   7  18   7      102.87      158.88    116.53 o 
   8  18   7      578.88      820.73    106.02 o 
   9  18   7       36.10       72.85    136.92 o 
 -10  19   7     4860.29     4946.09    596.36 o 
  -9  19   7      776.11      855.71    304.16 o 
  -8  19   7     3499.43     3575.81    190.89 o 
  -7  19   7     3278.70     3166.82    138.69 o 
  -6  19   7      138.34      200.05     78.19 o 
  -5  19   7       27.68      109.84     47.33 o 
  -4  19   7      864.14      809.96     45.37 o 
  -3  19   7      787.45      841.45     92.19 o 
  -2  19   7     5632.48     5422.04    226.00 o 
  -1  19   7     6474.13     6591.23    254.64 o 
   0  19   7      225.44      235.06     30.26 o 
   1  19   7     1573.50     1579.79     56.27 o 
   2  19   7     2150.58     1919.43    112.81 o 
   3  19   7      162.07      150.51     48.09 o 
   4  19   7     5112.84     4706.48    317.80 o 
   5  19   7      620.88      456.84    249.27 o 
   6  19   7      488.18      715.42    123.17 o 
   7  19   7     2245.42     1980.35    153.20 o 
   8  19   7      201.82       32.55    121.39 o 
   9  19   7       16.83      -47.93     80.20 o 
  -9  20   7       29.98     -144.02    144.02 o 
  -8  20   7      305.84      304.87    110.46 o 
  -7  20   7        5.54       47.58     81.87 o 
  -6  20   7      450.38      354.05     69.17 o 
  -5  20   7      840.60      801.68     56.47 o 
  -4  20   7     1109.64     1066.58     37.69 o 
  -3  20   7     2619.56     2556.06     91.63 o 
  -2  20   7    40447.91    39448.10    564.39 o 
  -1  20   7     3095.60     2820.19    103.19 o 
   0  20   7    10105.24    10423.88    319.35 o 
   1  20   7       26.41        9.31     28.22 o 
   2  20   7    14061.34    14071.93    372.92 o 
   3  20   7     1129.88      968.12     90.57 o 
   4  20   7     5914.27     5493.63    195.21 o 
   5  20   7      665.90      858.17    115.94 o 
   6  20   7      698.57      701.76    153.32 o 
   7  20   7      253.70      299.37    187.47 o 
   8  20   7     3276.04     3402.73    312.82 o 
   9  20   7     1085.13     1396.75    341.38 o 
  -9  21   7       24.33     -104.66    104.66 o 
  -8  21   7      191.97      125.17     76.73 o 
  -7  21   7      909.56      901.95    161.03 o 
  -6  21   7       46.92      -76.28     76.28 o 
  -5  21   7      210.23      167.80     60.15 o 
  -4  21   7     2784.58     3060.03    106.42 o 
  -3  21   7       16.08      -44.99     44.99 o 
  -2  21   7      850.49      730.77     69.05 o 
  -1  21   7    11127.46    10854.45    253.58 o 
   0  21   7    25228.79    24546.55    375.33 o 
   1  21   7     3085.74     2720.57     72.67 o 
   2  21   7      822.78      827.16     69.86 o 
   3  21   7        7.44       11.76     49.37 o 
   4  21   7      110.73      146.73     76.60 o 
   5  21   7      679.06      771.35    137.91 o 
   6  21   7       95.75       86.10     87.88 o 
   7  21   7      417.17      676.60    217.06 o 
   8  21   7      105.06      205.57    165.17 o 
   9  21   7      820.20      794.56    178.30 o 
  -9  22   7       63.03     -122.64    126.53 o 
  -8  22   7      731.39      600.07    103.19 o 
  -7  22   7      104.01       32.45    116.24 o 
  -6  22   7     3795.25     4080.78    369.11 o 
  -5  22   7      152.38      272.80     67.73 o 
  -4  22   7    14326.29    14720.54    305.98 o 
  -3  22   7        2.63       17.34     53.77 o 
  -2  22   7      207.18      140.26     69.68 o 
  -1  22   7       23.00       38.08     43.89 o 
   0  22   7      130.61      135.72     47.55 o 
   1  22   7     2628.63     2258.99    294.57 o 
   2  22   7      288.14      224.96     46.05 o 
   3  22   7        2.87      -46.30     55.95 o 
   4  22   7     1092.12     1135.07     91.44 o 
   5  22   7     4253.11     4608.42    171.78 o 
   6  22   7      188.89      165.45     75.72 o 
   7  22   7     2606.96     2649.61    228.70 o 
   8  22   7       51.98      618.41    252.98 o 
   9  22   7      461.91      170.10    198.43 o 
  -9  23   7        4.33       -0.12    131.00 o 
  -8  23   7      810.58     1120.69    170.14 o 
  -7  23   7     2652.18     2745.13    234.14 o 
  -6  23   7     5209.65     5303.44    211.48 o 
  -5  23   7        7.41       51.84     66.20 o 
  -4  23   7     2312.32     2113.99     95.37 o 
  -3  23   7      986.01     1053.34     70.24 o 
  -2  23   7      544.06      392.84     74.16 o 
  -1  23   7        3.42      -51.58     60.88 o 
   0  23   7     1014.43      993.16     61.76 o 
   1  23   7       38.56       11.25     40.77 o 
   2  23   7     1180.53     1170.08    193.77 o 
   3  23   7     1539.41     1498.73    133.63 o 
   4  23   7     2757.69     3042.31    128.96 o 
   5  23   7      138.54      127.46     83.27 o 
   6  23   7      701.76      625.66    110.78 o 
   7  23   7      455.70      171.91    108.67 o 
   8  23   7     1171.02      986.98    319.45 o 
  -9  24   7       11.08      175.25    140.68 o 
  -8  24   7     5284.68     5085.64    247.14 o 
  -7  24   7     2377.97     2170.87    202.63 o 
  -6  24   7    10067.02    11228.34    522.94 o 
  -5  24   7      665.25      708.73     95.60 o 
  -4  24   7      730.11      932.04     85.40 o 
  -3  24   7      725.72      742.53     68.60 o 
  -2  24   7      472.50      384.94     63.19 o 
  -1  24   7     2197.87     1946.65    110.04 o 
   0  24   7       87.18       79.01     31.27 o 
   1  24   7     4458.50     4363.59    121.91 o 
   2  24   7     4098.88     4297.63    161.07 o 
   3  24   7      468.59      441.81     80.58 o 
   4  24   7     2487.63     2387.83    129.28 o 
   5  24   7     5084.48     4971.87    168.30 o 
   6  24   7     3551.42     3677.09    175.58 o 
   7  24   7     2425.23     2548.83    174.48 o 
   8  24   7     1247.38     1282.42    218.90 o 
  -8  25   7      733.35      774.39    257.74 o 
  -7  25   7     3621.67     3415.37    247.77 o 
  -6  25   7        0.28       33.32     82.90 o 
  -5  25   7      783.28      639.17    106.79 o 
  -4  25   7      978.76      991.92    135.42 o 
  -3  25   7     1847.27     1981.54     94.36 o 
  -2  25   7       36.90       71.76     55.28 o 
  -1  25   7     1793.31     1950.59    127.90 o 
   0  25   7      658.07      551.86     65.38 o 
   1  25   7      554.60      652.14    141.01 o 
   2  25   7      511.73      515.61     64.18 o 
   3  25   7      325.89      441.07     75.49 o 
   4  25   7        0.74      116.03     63.33 o 
   5  25   7     2719.88     2633.21    141.88 o 
   6  25   7       42.60      343.34    112.19 o 
   7  25   7     2925.52     2820.90    188.16 o 
   8  25   7       74.27       29.65    118.92 o 
  -8  26   7      290.43      439.80    232.08 o 
  -7  26   7       58.34      -88.72     88.72 o 
  -6  26   7     2126.69     1976.05    135.01 o 
  -5  26   7     1616.76     1674.02    186.71 o 
  -4  26   7      124.13      172.42     62.34 o 
  -3  26   7     1075.57     1036.80     79.94 o 
  -2  26   7     1594.28     1348.75     92.83 o 
  -1  26   7     5302.93     5143.30    155.01 o 
   0  26   7      362.99      416.14    114.60 o 
   1  26   7      664.75      754.89     65.23 o 
   2  26   7       49.31       49.24     53.31 o 
   3  26   7     1609.70     1487.92    165.93 o 
   4  26   7      444.15      479.22     76.10 o 
   5  26   7       11.14       54.85     83.48 o 
   6  26   7      593.84      880.36    113.23 o 
   7  26   7     2010.91     1802.83    182.93 o 
   8  26   7       82.53       75.50    132.91 o 
  -8  27   7      145.45       10.75    120.13 o 
  -7  27   7      178.98      200.87    108.18 o 
  -6  27   7      339.35      471.61    147.16 o 
  -5  27   7      915.24      968.46     87.54 o 
  -4  27   7      199.21      255.90     62.06 o 
  -3  27   7      498.22      405.12     89.47 o 
  -2  27   7       41.21       -4.70     59.17 o 
  -1  27   7       29.66      -33.44     75.76 o 
   0  27   7     3335.33     3522.45    190.31 o 
   1  27   7     1033.49     1069.47     69.39 o 
   2  27   7     9664.39     9908.80    311.33 o 
   3  27   7     2866.35     2698.73    108.32 o 
   4  27   7      228.33      158.36     66.19 o 
   5  27   7        3.17      124.34    127.32 o 
   6  27   7     2280.72     2439.31    231.19 o 
   7  27   7        1.09     -117.84    117.84 o 
   8  27   7        1.23     -115.22    115.22 o 
  -8  28   7       85.73       53.41    109.93 o 
  -7  28   7     1022.03      964.82    124.53 o 
  -6  28   7      777.32      709.56    112.18 o 
  -5  28   7     1780.41     2123.20    113.87 o 
  -4  28   7        2.95      117.22     67.92 o 
  -3  28   7     2517.60     2774.27    159.65 o 
  -2  28   7      141.25      100.45     80.90 o 
  -1  28   7     6030.01     6018.42    180.48 o 
   0  28   7     8135.72     7977.95    259.43 o 
   1  28   7     4984.33     4733.24    194.29 o 
   2  28   7        0.74      128.94     68.94 o 
   3  28   7       31.55       46.03     76.36 o 
   4  28   7     1079.04     1141.62    147.35 o 
   5  28   7     1390.17     1688.21    218.14 o 
   6  28   7      224.93      295.40    107.08 o 
   7  28   7        2.24     -215.37    215.37 o 
  -7  29   7     2521.18     2884.12    179.20 o 
  -6  29   7       56.20      140.75    102.25 o 
  -5  29   7     4937.31     5186.61    181.69 o 
  -4  29   7     2979.49     3223.29    128.41 o 
  -3  29   7     3981.41     4124.44    258.29 o 
  -2  29   7       48.67       -3.41     58.56 o 
  -1  29   7     1059.06     1006.46    117.93 o 
   0  29   7     9094.42     9775.92    426.74 o 
   1  29   7     1280.00     1385.61    116.98 o 
   2  29   7     1565.82     1519.28     83.86 o 
   3  29   7    14061.68    14234.79    594.90 o 
   4  29   7       30.91       93.13     67.46 o 
   5  29   7      752.37      817.94    191.04 o 
   6  29   7        3.60      -86.86    105.06 o 
   7  29   7      791.52      873.95    190.79 o 
  -7  30   7     2046.48     2249.32    207.38 o 
  -6  30   7      154.48      161.97    152.38 o 
  -5  30   7     1030.34     1164.57    174.51 o 
  -4  30   7     1134.98      961.43     96.32 o 
  -3  30   7     1040.13      937.37     98.77 o 
  -2  30   7      675.97      949.98     89.08 o 
  -1  30   7        4.30       53.34     64.97 o 
   0  30   7      246.02      295.64    101.48 o 
   1  30   7       39.00       54.77     64.19 o 
   2  30   7       13.91       49.95     56.30 o 
   3  30   7      129.47      201.54     89.09 o 
   4  30   7     3327.50     3372.12    180.51 o 
   5  30   7     1955.40     2287.06    151.09 o 
   6  30   7      416.56      479.53    115.19 o 
   7  30   7      820.91      659.29    136.79 o 
  -7  31   7      420.94      446.98    164.39 o 
  -6  31   7     1108.43     1170.12    163.47 o 
  -5  31   7     1996.54     2014.04    215.23 o 
  -4  31   7       55.13       -8.97     70.23 o 
  -3  31   7      249.54      158.14     96.24 o 
  -2  31   7      568.92      535.42     80.37 o 
  -1  31   7      566.56      584.25     90.00 o 
   0  31   7      142.29      192.21     91.63 o 
   1  31   7     1090.51     1228.57    143.27 o 
   2  31   7      235.08      107.07    121.38 o 
   3  31   7     2709.31     2475.13    172.55 o 
   4  31   7     1432.11     1753.77    195.67 o 
   5  31   7      540.66      653.31    107.49 o 
   6  31   7      945.80     1033.09    290.15 o 
  -7  32   7      844.15      285.83    325.24 o 
  -6  32   7       37.99        6.17     94.21 o 
  -5  32   7      793.69      637.49    114.20 o 
  -4  32   7      174.05      223.02    128.77 o 
  -3  32   7     8540.64     9147.90    249.13 o 
  -2  32   7      720.75      717.27     86.04 o 
  -1  32   7      461.47      358.12     81.53 o 
   0  32   7     1831.29     1800.99    140.93 o 
   1  32   7     1492.95     1516.50    223.12 o 
   2  32   7      167.13       30.49     73.06 o 
   3  32   7      126.47      142.40     96.21 o 
   4  32   7      627.33      794.03    111.36 o 
   5  32   7      461.06      387.51    112.69 o 
   6  32   7     1105.49     1075.32    261.73 o 
  -6  33   7       35.83     -129.61    129.61 o 
  -5  33   7      126.57       77.65    165.06 o 
  -4  33   7       70.49       18.37     79.47 o 
  -3  33   7     4049.42     4428.69    205.04 o 
  -2  33   7      848.07     1011.51    102.93 o 
  -1  33   7     7275.58     8187.76    322.65 o 
   0  33   7      310.04      569.21    140.25 o 
   1  33   7       52.19      -13.21     90.86 o 
   2  33   7     1046.50      991.62    120.17 o 
   3  33   7     1680.68     1512.59    108.21 o 
   4  33   7     2290.04     2377.20    207.68 o 
   5  33   7      958.17      998.44    131.67 o 
   6  33   7      337.86      376.19    112.30 o 
  -6  34   7      764.15      627.20    206.10 o 
  -5  34   7       19.31      309.68    167.82 o 
  -4  34   7      943.54      877.18    124.25 o 
  -3  34   7      326.79      241.12     97.29 o 
  -2  34   7      664.03      569.37    127.69 o 
  -1  34   7        1.71      -33.17     97.06 o 
   0  34   7      335.99      479.47    107.32 o 
   1  34   7      491.47      287.68    100.85 o 
   2  34   7      386.41      416.61     97.02 o 
   3  34   7      184.46      274.93    122.09 o 
   4  34   7     1207.03     1078.31    184.70 o 
   5  34   7        1.68     -101.29    109.54 o 
  -5  35   7      291.30      445.54    112.49 o 
  -4  35   7     1302.30     1635.49    244.52 o 
  -3  35   7     2630.48     2590.48    181.43 o 
  -2  35   7     1910.47     1923.67    132.97 o 
  -1  35   7     6960.99     7359.13    300.75 o 
   0  35   7     1520.91     1384.04    132.44 o 
   1  35   7     1381.33     1577.99    228.88 o 
   2  35   7        1.48       96.97    117.97 o 
   3  35   7     3261.63     3315.75    248.01 o 
   4  35   7      217.53      121.66     76.14 o 
   5  35   7       18.17     -102.24    102.24 o 
  -5  36   7      152.70       19.83    131.77 o 
  -4  36   7     1196.25     1255.31    234.67 o 
  -3  36   7      316.13      363.38     99.06 o 
  -2  36   7       23.26       96.00    193.71 o 
  -1  36   7      504.23      519.59    104.50 o 
   0  36   7       63.18      264.86    113.02 o 
   1  36   7      258.11       38.04    108.99 o 
   2  36   7     1198.56     1311.34    164.64 o 
   3  36   7      679.00      587.89    133.01 o 
   4  36   7       51.79      -69.60     97.28 o 
  -4  37   7       21.84      -88.64     96.17 o 
  -3  37   7        4.10        7.19     91.86 o 
  -2  37   7      227.73      286.33     99.42 o 
  -1  37   7       38.54      -81.56     89.42 o 
   0  37   7     1370.91     1646.53    138.11 o 
   1  37   7      505.95      265.97    150.49 o 
   2  37   7        3.69      123.90    123.85 o 
   3  37   7       24.52      -40.76     98.76 o 
   4  37   7      895.22      874.91    140.32 o 
  -4  38   7      273.10      278.80    325.26 o 
  -3  38   7      474.06      592.51    120.87 o 
  -2  38   7     2086.38     2149.63    173.77 o 
  -1  38   7       63.73      229.18    122.47 o 
   0  38   7       37.06      229.30    133.69 o 
   1  38   7      513.12      620.62    111.84 o 
   2  38   7       22.59       67.15     98.41 o 
   3  38   7      395.10      348.83    153.27 o 
  -3  39   7       60.20      -64.21    133.81 o 
  -2  39   7       22.09      349.95    157.06 o 
  -1  39   7     2198.41     2049.78    163.29 o 
   0  39   7      212.10      228.58    113.04 o 
   1  39   7        4.80       49.95    117.27 o 
   2  39   7      509.78      535.83    152.94 o 
  -2  40   7     1059.55     1136.56    352.73 o 
  -1  40   7      264.16      -27.22    103.04 o 
   0  40   7      883.94      785.04    143.67 o 
   1  40   7     1583.56     1674.86    284.07 o 
 -11   0   8       11.41      -32.56    181.99 o 
 -10   0   8    17538.30    18469.03    868.98 o 
  -9   0   8     2983.80     2330.45    222.67 o 
  -8   0   8     8482.92     9621.62    716.34 o 
  -7   0   8     1164.24     1120.92    226.24 o 
  -6   0   8     3222.69     3066.89    144.68 o 
  -5   0   8      696.44      560.94     73.98 o 
  -4   0   8     7593.98     7206.84    195.42 o 
  -3   0   8      821.98      821.45     72.82 o 
  -2   0   8      141.83      197.26     66.06 o 
  -1   0   8     3193.51     3078.66     97.93 o 
   0   0   8    22468.63    24422.78    610.31 o 
   1   0   8    16063.51    15327.99    316.02 o 
   2   0   8     1045.56     1107.36     83.68 o 
   3   0   8     7880.59     7869.18    286.66 o 
   4   0   8    10516.24    10299.31    308.74 o 
   5   0   8      471.02      228.91     83.29 o 
   6   0   8     3578.44     3619.12    199.85 o 
   7   0   8     3761.70     3955.35    184.14 o 
   8   0   8     2402.48     2608.07    211.72 o 
   9   0   8       46.54     -215.96    234.78 o 
  10   0   8     1387.86     1528.57    214.03 o 
 -11   1   8       75.21      -72.46    145.09 o 
 -10   1   8      384.82      406.75    126.68 o 
  -9   1   8     3256.61     3649.77    194.74 o 
  -8   1   8     2135.80     2520.95    366.11 o 
  -7   1   8     1032.00      920.32    127.64 o 
  -6   1   8      108.90      118.73     47.36 o 
  -5   1   8     5131.89     4756.77    148.34 o 
  -4   1   8     4798.87     4689.13    110.22 o 
  -3   1   8     1330.16     1268.23     58.68 o 
  -2   1   8    12596.52    11854.79    195.22 o 
  -1   1   8       86.20      167.46     24.50 o 
   0   1   8      218.67      292.66     25.00 o 
   1   1   8     2030.64     2211.44     50.83 o 
   2   1   8    16504.22    15755.86    300.81 o 
   3   1   8        1.47       98.11     47.58 o 
   4   1   8     2474.34     2435.70     88.83 o 
   5   1   8      702.49      671.54     79.25 o 
   6   1   8     4687.22     4687.42    308.93 o 
   7   1   8       68.17       79.37     73.09 o 
   8   1   8     1557.66     1610.75    150.08 o 
   9   1   8       40.51      -86.33    219.56 o 
  10   1   8     1655.60     1108.72    243.37 o 
 -11   2   8       22.02     -118.70    118.70 o 
 -10   2   8     2861.20     2749.76    171.70 o 
  -9   2   8      790.58      507.56    172.60 o 
  -8   2   8     5178.13     4901.76    249.10 o 
  -7   2   8     5038.61     5298.91    212.74 o 
  -6   2   8     2484.34     2487.45    142.26 o 
  -5   2   8     1809.61     1729.54     80.12 o 
  -4   2   8      495.82      480.23     37.57 o 
  -3   2   8     1594.89     1611.23     49.59 o 
  -2   2   8      240.82      241.52     33.57 o 
  -1   2   8     1583.69     1409.56     55.32 o 
   0   2   8      227.91      194.53     29.74 o 
   1   2   8       28.60      -12.84     36.36 o 
   2   2   8      337.16      521.47     77.53 o 
   3   2   8     5561.32     5139.26    187.70 o 
   4   2   8      225.55      234.54     83.21 o 
   5   2   8    11766.36    11346.23    258.56 o 
   6   2   8     1437.14     1658.06     90.86 o 
   7   2   8     2098.14     2153.05    101.16 o 
   8   2   8      269.62      139.40    220.24 o 
   9   2   8      143.47       79.78    140.58 o 
  10   2   8      179.54     -243.00    243.00 o 
 -11   3   8       48.56      130.37    107.79 o 
 -10   3   8      234.04      201.98    107.77 o 
  -9   3   8        1.40      237.09    121.36 o 
  -8   3   8     1094.67      775.44    120.65 o 
  -7   3   8      876.90      776.34     84.41 o 
  -6   3   8      933.94      841.06    186.84 o 
  -5   3   8       21.53      -35.12     38.45 o 
  -4   3   8     5183.20     4698.73    115.70 o 
  -3   3   8    11835.00    11625.20    163.92 o 
  -2   3   8    38164.78    37332.93    503.05 o 
  -1   3   8    17854.38    18208.70    252.27 o 
   0   3   8      915.56      989.16     42.24 o 
   1   3   8     2011.77     2359.75    107.46 o 
   2   3   8     7545.15     7155.60    246.86 o 
   3   3   8     3013.09     2736.72    128.77 o 
   4   3   8     2658.82     2482.82     78.40 o 
   5   3   8       41.62       98.65     74.36 o 
   6   3   8     2548.88     2471.62     96.97 o 
   7   3   8      944.83      867.94     97.90 o 
   8   3   8     4585.27     4828.14    286.15 o 
   9   3   8      390.96      231.79    188.45 o 
  10   3   8      695.08      559.83    193.73 o 
 -10   4   8     1528.72      987.98    158.83 o 
  -9   4   8        9.81       87.89    100.00 o 
  -8   4   8       10.64       62.36     84.61 o 
  -7   4   8      417.49      413.98    111.87 o 
  -6   4   8     4604.97     4472.33    133.44 o 
  -5   4   8       41.42       17.86     31.93 o 
  -4   4   8    13591.46    13349.68    188.33 o 
  -3   4   8     1351.28     1469.30     47.70 o 
  -2   4   8     2717.59     2832.05     62.22 o 
  -1   4   8       31.03       42.92     24.05 o 
   0   4   8    16319.00    17525.65    256.05 o 
   1   4   8     2479.04     2473.41     78.13 o 
   2   4   8      301.84      281.25     33.82 o 
   3   4   8     2514.51     2659.71    102.02 o 
   4   4   8     3131.85     3095.02     94.20 o 
   5   4   8      813.42      781.10     70.02 o 
   6   4   8     3635.61     3860.61    161.11 o 
   7   4   8      265.71      337.72     79.86 o 
   8   4   8     1450.71     1540.69    178.87 o 
   9   4   8      203.54      144.36    295.80 o 
  10   4   8     1499.04     2000.75    308.03 o 
 -10   5   8      354.01      221.07    135.87 o 
  -9   5   8     3646.44     3358.01    201.94 o 
  -8   5   8       51.30      141.96    129.17 o 
  -7   5   8     2867.41     2645.40    212.70 o 
  -6   5   8      525.29      452.79     52.58 o 
  -5   5   8     3046.70     2910.32     77.90 o 
  -4   5   8    15403.56    16022.08    244.90 o 
  -3   5   8      971.18      871.20     55.30 o 
  -2   5   8     1779.78     1858.46     65.83 o 
  -1   5   8    27570.43    27501.85    378.67 o 
   0   5   8      281.46      265.33     27.88 o 
   1   5   8    32302.72    31314.59    416.94 o 
   2   5   8     8760.42     9280.79    165.28 o 
   3   5   8       25.96       13.65     85.23 o 
   4   5   8        2.59       -9.60     31.38 o 
   5   5   8    10234.75    10013.41    200.53 o 
   6   5   8      195.51      208.08     50.02 o 
   7   5   8       72.56      115.54     61.62 o 
   8   5   8      143.34      -63.45    123.54 o 
   9   5   8     3324.54     3456.46    311.16 o 
  10   5   8      664.21      836.28    169.23 o 
 -10   6   8     1571.96     1722.72    163.29 o 
  -9   6   8      149.96      326.68    130.65 o 
  -8   6   8     3489.42     3514.48    191.92 o 
  -7   6   8     3390.08     3424.44    151.21 o 
  -6   6   8     1002.48      897.58     59.94 o 
  -5   6   8      320.96      251.21     43.99 o 
  -4   6   8    30296.48    30538.51    456.39 o 
  -3   6   8       51.05       60.19     26.86 o 
  -2   6   8     1097.47     1147.35     48.53 o 
  -1   6   8     2479.36     2524.61     74.03 o 
   0   6   8    11152.92    11564.26    211.02 o 
   1   6   8     4673.57     4802.53     96.36 o 
   2   6   8      269.53      299.05     41.84 o 
   3   6   8     4034.00     4514.67    114.68 o 
   4   6   8     8922.44     8749.14    162.39 o 
   5   6   8    12596.12    12258.53    253.82 o 
   6   6   8      504.92      347.84     57.88 o 
   7   6   8     1157.23     1327.04    115.10 o 
   8   6   8     4773.68     4791.49    228.41 o 
   9   6   8     2223.49     2452.52    220.47 o 
  10   6   8     1668.62     1671.69    220.62 o 
 -10   7   8      424.83      505.38    144.21 o 
  -9   7   8        7.84      -81.20    125.74 o 
  -8   7   8       38.96      287.61     84.95 o 
  -7   7   8     1134.70     1014.71    104.69 o 
  -6   7   8     6531.04     6337.07    337.87 o 
  -5   7   8     3698.19     3543.88    135.12 o 
  -4   7   8     3218.94     3022.85     80.83 o 
  -3   7   8       72.18       64.91     36.87 o 
  -2   7   8     4563.35     4597.00     96.99 o 
  -1   7   8     3459.75     3299.44    100.26 o 
   0   7   8    15966.39    16219.08    240.01 o 
   1   7   8     4328.94     4125.24     90.34 o 
   2   7   8    12265.37    12387.16    296.31 o 
   3   7   8    10720.13    10370.25    231.74 o 
   4   7   8       20.24       21.61     27.43 o 
   5   7   8      346.87      348.14     53.11 o 
   6   7   8     2095.38     2009.39    142.58 o 
   7   7   8     7466.14     7672.55    307.82 o 
   8   7   8      434.95      323.59    127.06 o 
   9   7   8     1885.62     2355.53    217.88 o 
  10   7   8      688.81      590.12    194.38 o 
 -10   8   8      373.18      165.50    131.41 o 
  -9   8   8       85.56     -100.07    100.07 o 
  -8   8   8      534.09      321.19     93.70 o 
  -7   8   8      929.72      987.66    130.83 o 
  -6   8   8     1315.79     1604.82    132.09 o 
  -5   8   8     8171.21     7854.93    169.05 o 
  -4   8   8     5085.45     5114.27    139.36 o 
  -3   8   8     1635.56     1891.46     62.68 o 
  -2   8   8      958.81     1162.46     39.28 o 
  -1   8   8      128.78       90.17     38.59 o 
   0   8   8    15440.37    15064.90    423.38 o 
   1   8   8      360.17      472.46     44.30 o 
   2   8   8      798.46      688.51     41.96 o 
   3   8   8       19.19       41.72     17.68 o 
   4   8   8      166.53      106.60     47.55 o 
   5   8   8     1032.95     1193.91     66.91 o 
   6   8   8     3027.60     3249.02    125.42 o 
   7   8   8     8555.34     8726.25    240.05 o 
   8   8   8     1925.39     2554.81    459.34 o 
   9   8   8        7.53        2.71    100.88 o 
  10   8   8       39.44      -18.24    159.77 o 
 -10   9   8      421.44      137.19    151.21 o 
  -9   9   8       84.75      149.49    113.59 o 
  -8   9   8     2131.06     2164.27    180.94 o 
  -7   9   8      378.33      263.15     87.58 o 
  -6   9   8       14.04       16.25     58.16 o 
  -5   9   8    14530.49    14528.06    256.33 o 
  -4   9   8     5439.28     5130.69    171.81 o 
  -3   9   8    23164.30    23619.37    331.79 o 
  -2   9   8     1062.48      920.48     79.84 o 
  -1   9   8     1210.33     1165.27     45.45 o 
   0   9   8     6346.01     6079.35    110.43 o 
   1   9   8     4542.32     4392.37    109.86 o 
   2   9   8    14605.65    14236.12    244.23 o 
   3   9   8      287.65      382.01     80.36 o 
   4   9   8     1530.76     1596.42     80.18 o 
   5   9   8     6952.39     6751.05    207.20 o 
   6   9   8     2391.95     2235.76    153.22 o 
   7   9   8      422.13      445.39     77.56 o 
   8   9   8     2222.64     2175.77    147.43 o 
   9   9   8     3301.81     3597.50    255.14 o 
  10   9   8      347.35      308.14    149.92 o 
 -10  10   8      222.07      429.81    266.96 o 
  -9  10   8       72.85       -4.53    100.50 o 
  -8  10   8       10.63       46.58    100.01 o 
  -7  10   8     1301.27     1496.49    160.07 o 
  -6  10   8     9496.38     9395.64    345.58 o 
  -5  10   8     2383.49     2464.73     88.03 o 
  -4  10   8     8245.38     7799.78    145.25 o 
  -3  10   8      313.29      284.87     45.35 o 
  -2  10   8     6146.96     6549.88    132.69 o 
  -1  10   8      858.75      913.24     59.90 o 
   0  10   8    17933.12    17074.36    323.05 o 
   1  10   8     1079.11     1113.64     46.99 o 
   2  10   8     8806.11     8873.08    156.45 o 
   3  10   8     4396.59     4637.52    168.58 o 
   4  10   8    23485.52    22729.84    331.90 o 
   5  10   8     2909.96     3109.10    128.63 o 
   6  10   8      332.51      146.10    106.76 o 
   7  10   8     1384.83     1579.60    245.40 o 
   8  10   8      964.88      943.08    153.28 o 
   9  10   8      268.51      196.91    153.32 o 
  10  10   8      114.34      700.42    204.82 o 
 -10  11   8       28.76       -4.97    131.03 o 
  -9  11   8      187.69      -64.35    196.85 o 
  -8  11   8      276.85      510.22    101.21 o 
  -7  11   8     1825.74     1380.81    173.26 o 
  -6  11   8      722.84      614.36     76.10 o 
  -5  11   8    10733.78    10609.74    217.52 o 
  -4  11   8      516.31      501.94     39.89 o 
  -3  11   8     7669.44     7614.84    179.25 o 
  -2  11   8       26.79       20.34     34.26 o 
  -1  11   8     6123.35     6097.73    108.80 o 
   0  11   8     2660.33     2801.71     69.12 o 
   1  11   8    16956.50    16986.33    260.10 o 
   2  11   8      139.04       63.32     35.15 o 
   3  11   8      564.22      616.74     47.95 o 
   4  11   8     6345.50     5729.00    182.24 o 
   5  11   8     2892.45     2908.20    139.45 o 
   6  11   8     8994.73     9004.97    415.01 o 
   7  11   8      311.60      405.54     93.35 o 
   8  11   8       29.77      209.69    108.80 o 
   9  11   8      408.53      257.42    281.86 o 
  10  11   8       73.50       25.87    438.20 o 
 -10  12   8      112.28      321.04    123.47 o 
  -9  12   8      839.02      740.34    127.97 o 
  -8  12   8     2995.54     3670.41    501.53 o 
  -7  12   8      492.45      579.09    182.05 o 
  -6  12   8      787.51      837.20    106.35 o 
  -5  12   8      345.95      261.63     61.39 o 
  -4  12   8     2596.34     2468.14     80.16 o 
  -3  12   8    16913.92    16625.63    259.96 o 
  -2  12   8     1111.95     1167.19     51.42 o 
  -1  12   8     1929.64     2033.22     56.07 o 
   0  12   8     2953.60     2929.88     75.33 o 
   1  12   8    16906.48    17169.87    250.67 o 
   2  12   8     3504.16     3630.95     82.90 o 
   3  12   8    32728.30    32937.07    648.21 o 
   4  12   8      135.24      213.26     63.14 o 
   5  12   8     2670.98     2428.31    165.34 o 
   6  12   8        3.22       50.67     81.92 o 
   7  12   8     6012.07     6050.94    288.29 o 
   8  12   8      182.07      241.52    107.39 o 
   9  12   8      175.25      578.53    248.17 o 
  10  12   8       49.27     -127.81    232.19 o 
 -10  13   8        7.94       -9.61    166.41 o 
  -9  13   8     3775.62     4227.18    236.64 o 
  -8  13   8      662.13      750.93    111.39 o 
  -7  13   8     1729.09     1861.60    181.43 o 
  -6  13   8     1224.55     1262.81     81.21 o 
  -5  13   8      200.19      204.69     55.60 o 
  -4  13   8      768.35      785.53     53.01 o 
  -3  13   8       74.05      101.25     28.73 o 
  -2  13   8        9.50       24.45     20.15 o 
  -1  13   8       28.49       97.28     51.55 o 
   0  13   8     5743.56     5881.12     97.91 o 
   1  13   8       19.41       39.08     44.25 o 
   2  13   8      301.15      373.73     64.71 o 
   3  13   8      225.96      204.75     48.82 o 
   4  13   8     3247.30     3039.37    150.65 o 
   5  13   8     2091.43     2028.86    126.10 o 
   6  13   8     4513.02     4466.29    162.65 o 
   7  13   8      602.95      836.49    201.17 o 
   8  13   8      482.28      497.96    136.86 o 
   9  13   8     2251.28     2202.09    180.83 o 
  10  13   8      171.31      624.16    326.06 o 
 -10  14   8      455.59      229.46    123.97 o 
  -9  14   8       54.26      182.80    102.97 o 
  -8  14   8     1465.37     1513.58    144.71 o 
  -7  14   8      398.37      360.34     89.05 o 
  -6  14   8        1.97      139.46    107.57 o 
  -5  14   8     5891.26     6353.76    193.91 o 
  -4  14   8      484.96      601.62     80.68 o 
  -3  14   8        4.67       32.99     23.85 o 
  -2  14   8      735.28      772.98     36.61 o 
  -1  14   8       25.63       78.31     21.30 o 
   0  14   8     3123.08     2865.53     93.45 o 
   1  14   8    10750.22     9706.21    173.48 o 
   2  14   8    12096.86    11989.94    187.57 o 
   3  14   8     4840.93     4501.19    183.81 o 
   4  14   8     5407.22     5347.33    166.41 o 
   5  14   8     1039.35      984.72    107.49 o 
   6  14   8      561.18      884.60    190.78 o 
   7  14   8      371.39      330.87     89.29 o 
   8  14   8      187.30      394.18    142.84 o 
   9  14   8      134.01      -40.27    119.19 o 
 -10  15   8        2.89       40.68    144.44 o 
  -9  15   8     8283.11     8391.95    354.38 o 
  -8  15   8      187.88       25.59    102.10 o 
  -7  15   8     1637.71     1670.62    149.26 o 
  -6  15   8      604.92      632.33     72.05 o 
  -5  15   8     7454.95     7905.72    193.23 o 
  -4  15   8     1006.47     1001.40     78.90 o 
  -3  15   8    10107.41    10247.36    237.05 o 
  -2  15   8     1212.17      905.69    121.23 o 
  -1  15   8     6793.80     7061.35    119.78 o 
   0  15   8     2754.81     3263.25     89.24 o 
   1  15   8     3371.02     3315.40     90.90 o 
   2  15   8     1177.85     1238.17     70.53 o 
   3  15   8     8601.31     8492.72    167.82 o 
   4  15   8     6370.42     6718.74    299.86 o 
   5  15   8     2509.31     2185.88    269.81 o 
   6  15   8      145.68      256.03     76.70 o 
   7  15   8     1031.88     1183.72    233.56 o 
   8  15   8      928.54      863.64    328.16 o 
   9  15   8      926.49      799.96    238.60 o 
 -10  16   8       12.28      450.04    243.19 o 
  -9  16   8      378.97      137.40    219.22 o 
  -8  16   8     1551.57     1177.68    154.75 o 
  -7  16   8     4541.52     4135.88    185.93 o 
  -6  16   8     1578.78     1302.97     83.23 o 
  -5  16   8     2023.19     1783.35     79.50 o 
  -4  16   8     3519.78     3364.22    142.24 o 
  -3  16   8    23181.39    18456.69   2216.11 o 
  -2  16   8    13888.05    11519.22   1319.02 o 
  -1  16   8     7133.94     5856.13    439.96 o 
   0  16   8     5548.05     5580.34    108.10 o 
   1  16   8     3740.35     3719.37     86.67 o 
   2  16   8      739.63      783.16     55.22 o 
   3  16   8     8938.73     8954.49    193.80 o 
   4  16   8        1.41       54.57     48.02 o 
   5  16   8     6515.92     6252.96    241.07 o 
   6  16   8      153.32      254.99     79.43 o 
   7  16   8     6918.31     6440.11    286.67 o 
   8  16   8       55.02      157.52    489.13 o 
   9  16   8      475.38      577.50    177.61 o 
 -10  17   8      115.56     -142.66    146.94 o 
  -9  17   8       73.15       35.80     95.92 o 
  -8  17   8      643.76      634.73    166.60 o 
  -7  17   8       13.64       11.28     86.44 o 
  -6  17   8      316.12      337.79     62.77 o 
  -5  17   8       13.73      103.16     50.39 o 
  -4  17   8      163.75      289.32     46.83 o 
  -3  17   8     3504.33     3435.28     80.94 o 
  -2  17   8     1222.13     1189.96    140.43 o 
  -1  17   8      384.62      261.74     43.61 o 
   0  17   8     3196.83     3250.48    108.97 o 
   1  17   8       79.61       56.19     40.85 o 
   2  17   8      388.71      249.92     34.85 o 
   3  17   8      633.92      605.74     64.24 o 
   4  17   8     2547.20     2141.38    339.83 o 
   5  17   8       45.05       72.53     74.13 o 
   6  17   8      328.60      310.74     97.97 o 
   7  17   8      157.24      233.14    172.24 o 
   8  17   8      990.14      925.79    204.81 o 
   9  17   8      324.20      721.82    352.88 o 
  -9  18   8       83.64       86.01    128.42 o 
  -8  18   8       42.68      221.02    107.84 o 
  -7  18   8      526.24      384.12     96.64 o 
  -6  18   8      418.37      359.97     74.25 o 
  -5  18   8        8.13      -14.92     48.28 o 
  -4  18   8       10.72       44.30     42.10 o 
  -3  18   8    12536.85    12201.48    370.34 o 
  -2  18   8    10559.05    10304.27    237.44 o 
  -1  18   8    12138.13    11699.08    278.99 o 
   0  18   8    11767.30    11522.02    229.59 o 
   1  18   8    11954.99    11646.70    334.34 o 
   2  18   8      280.11      182.20     45.91 o 
   3  18   8     5194.35     5138.70    151.26 o 
   4  18   8      747.01      740.40    124.53 o 
   5  18   8      816.34      735.77     86.05 o 
   6  18   8      631.57      483.57    101.91 o 
   7  18   8      919.36      795.54    110.26 o 
   8  18   8       10.20       82.95    172.39 o 
   9  18   8      686.68      699.69    214.44 o 
  -9  19   8     6160.11     6125.01    603.47 o 
  -8  19   8      973.54      804.34    414.95 o 
  -7  19   8     1101.99     1268.74    119.70 o 
  -6  19   8      438.16      429.85     91.91 o 
  -5  19   8     3724.16     3675.45    131.48 o 
  -4  19   8     1323.13     1227.77    114.85 o 
  -3  19   8     5088.27     5212.00    125.16 o 
  -2  19   8     2240.19     2166.89     67.66 o 
  -1  19   8     8800.40     9233.56    205.65 o 
   0  19   8     1187.05     1255.88     59.86 o 
   1  19   8     7748.70     7504.78    152.42 o 
   2  19   8       77.74       47.72     33.58 o 
   3  19   8     1452.50     1375.27    115.35 o 
   4  19   8     6559.31     6849.27    201.76 o 
   5  19   8     1609.22     1630.36    107.81 o 
   6  19   8      304.45      406.23    143.07 o 
   7  19   8     1048.38     1127.45    129.76 o 
   8  19   8      127.24      -38.12    112.44 o 
   9  19   8      697.47      546.28    159.06 o 
  -9  20   8        3.15      363.45    145.27 o 
  -8  20   8      951.65     1050.64    150.58 o 
  -7  20   8      671.56      714.94     92.23 o 
  -6  20   8      318.11      174.71    106.46 o 
  -5  20   8     3555.32     3927.01    172.90 o 
  -4  20   8      782.32      687.50     72.00 o 
  -3  20   8      386.01      383.43     82.19 o 
  -2  20   8      556.69      425.70     79.84 o 
  -1  20   8      136.24      138.09     32.06 o 
   0  20   8     2075.44     1695.62    170.27 o 
   1  20   8     1379.63     1298.30     58.02 o 
   2  20   8    14982.00    14732.80    281.20 o 
   3  20   8        5.95       27.93     45.95 o 
   4  20   8      585.97      573.85     76.15 o 
   5  20   8        0.26       51.38     82.63 o 
   6  20   8     3924.85     4048.82    216.95 o 
   7  20   8        2.52      122.65    156.61 o 
   8  20   8      762.45     1157.60    140.45 o 
   9  20   8       12.33      172.80    157.45 o 
  -9  21   8     6790.75     6342.60    462.48 o 
  -8  21   8     2960.26     2539.62    175.64 o 
  -7  21   8      683.38      603.59     88.10 o 
  -6  21   8        7.69       90.18     61.77 o 
  -5  21   8     2945.28     3078.48    178.95 o 
  -4  21   8     2200.62     2055.31     97.38 o 
  -3  21   8      123.39      165.74     58.81 o 
  -2  21   8      112.13       97.12     50.46 o 
  -1  21   8     8093.13     7791.73    196.90 o 
   0  21   8     2394.77     2353.76     68.97 o 
   1  21   8     4574.35     4390.27    302.60 o 
   2  21   8     1559.78     1355.07    170.59 o 
   3  21   8     3125.56     3098.50    137.95 o 
   4  21   8     1626.34     1712.92    107.40 o 
   5  21   8     6510.11     6521.15    227.23 o 
   6  21   8     3427.01     3359.31    161.68 o 
   7  21   8     1568.12     1382.41    142.15 o 
   8  21   8      123.36      -31.96    206.20 o 
  -9  22   8      392.11      149.47    166.88 o 
  -8  22   8       57.08      124.14    227.01 o 
  -7  22   8     2697.45     2497.86    221.01 o 
  -6  22   8     1187.71      940.62    128.36 o 
  -5  22   8        5.06       42.13     67.30 o 
  -4  22   8      780.07      643.12     90.93 o 
  -3  22   8     5162.91     5180.29    147.16 o 
  -2  22   8      386.85      336.72     58.65 o 
  -1  22   8      120.38       81.62     42.57 o 
   0  22   8      562.41      545.98     41.09 o 
   1  22   8     5323.30     5140.32    143.34 o 
   2  22   8     1033.76      933.25     90.32 o 
   3  22   8     1678.53     1545.30    103.83 o 
   4  22   8      167.21      -11.58     80.79 o 
   5  22   8      226.65      346.30    101.88 o 
   6  22   8      500.08      418.91    105.87 o 
   7  22   8     1549.42     1852.00    205.74 o 
   8  22   8      712.04      533.98    191.20 o 
  -9  23   8      109.27      -31.14    205.38 o 
  -8  23   8     1297.84      993.18    278.94 o 
  -7  23   8      432.77      558.85    244.99 o 
  -6  23   8     3119.48     3496.14    203.89 o 
  -5  23   8     2653.64     2871.60    120.53 o 
  -4  23   8       41.93      128.08     98.43 o 
  -3  23   8     6660.46     6772.73    196.58 o 
  -2  23   8     6307.13     6444.41    184.44 o 
  -1  23   8     1769.88     1581.63    168.05 o 
   0  23   8      361.42      391.55     76.66 o 
   1  23   8     5419.06     5654.27    154.38 o 
   2  23   8      138.24       86.32     81.38 o 
   3  23   8        1.90      -35.61     78.37 o 
   4  23   8     1640.43     1817.35    200.73 o 
   5  23   8       99.52      112.94    168.41 o 
   6  23   8     6958.54     6893.20    402.43 o 
   7  23   8     1374.26     1571.74    247.29 o 
   8  23   8     2513.36     2549.33    268.01 o 
  -8  24   8      879.23      507.07    163.33 o 
  -7  24   8     1634.98     1478.55    177.89 o 
  -6  24   8      942.76      740.31     99.33 o 
  -5  24   8      735.70      793.89     83.09 o 
  -4  24   8     1879.77     1811.43    109.78 o 
  -3  24   8      283.60      332.78     72.28 o 
  -2  24   8     1716.52     1432.67     86.88 o 
  -1  24   8       56.26       72.45     77.15 o 
   0  24   8     3000.49     2977.80    134.13 o 
   1  24   8      948.92      750.19     93.70 o 
   2  24   8      233.10      230.47     58.33 o 
   3  24   8     1225.58     1451.42    107.30 o 
   4  24   8      805.05      959.68    180.76 o 
   5  24   8       86.11       68.93     94.09 o 
   6  24   8      985.68     1034.12    113.24 o 
   7  24   8       46.63      157.19    102.17 o 
   8  24   8       15.29     -144.63    144.63 o 
  -8  25   8       39.79      -61.63    165.83 o 
  -7  25   8     2789.25     2656.60    187.59 o 
  -6  25   8      957.32      950.98    146.90 o 
  -5  25   8     8468.24     9464.41    232.49 o 
  -4  25   8     1594.21     1542.57     90.25 o 
  -3  25   8      123.54      191.48     58.27 o 
  -2  25   8     1295.55     1534.87    123.54 o 
  -1  25   8       26.61        8.78     62.62 o 
   0  25   8     3855.79     4159.19    196.32 o 
   1  25   8     6530.24     5940.39    249.86 o 
   2  25   8     2396.69     2433.35    150.52 o 
   3  25   8      620.49      592.11    102.77 o 
   4  25   8     1819.83     1945.66    226.88 o 
   5  25   8     4655.30     5150.95    224.01 o 
   6  25   8      341.50      230.46     99.70 o 
   7  25   8     1020.82     1056.89    129.19 o 
   8  25   8      227.63      178.03    159.36 o 
  -8  26   8      228.61      104.70    172.95 o 
  -7  26   8     1601.14     1601.61    157.39 o 
  -6  26   8        3.05       22.20     89.70 o 
  -5  26   8      263.49      284.97     76.90 o 
  -4  26   8      606.97      660.04     81.31 o 
  -3  26   8      535.27      682.30     99.41 o 
  -2  26   8     2609.29     2612.53    133.47 o 
  -1  26   8       90.89       21.29     61.27 o 
   0  26   8     5268.08     5440.50    171.80 o 
   1  26   8      109.20       71.48     55.59 o 
   2  26   8      507.35      380.36     81.56 o 
   3  26   8     2133.73     2312.14    146.18 o 
   4  26   8      595.25      628.62     93.66 o 
   5  26   8      989.24      921.89    119.41 o 
   6  26   8      564.11      585.81    117.58 o 
   7  26   8     1463.20     1371.82    124.65 o 
  -8  27   8     1016.33      800.76    161.99 o 
  -7  27   8      895.43      849.77    169.05 o 
  -6  27   8     3387.30     3585.94    186.08 o 
  -5  27   8     1445.11     1448.81    184.43 o 
  -4  27   8     2799.88     2652.02    156.30 o 
  -3  27   8       14.14      162.69     67.89 o 
  -2  27   8     2268.39     2400.36    133.27 o 
  -1  27   8       34.83       70.60     68.31 o 
   0  27   8     4140.13     3940.18    162.45 o 
   1  27   8     1382.62     1542.71    118.42 o 
   2  27   8    12363.02    13486.29    535.16 o 
   3  27   8      322.26      325.85     71.81 o 
   4  27   8      825.08      815.51     87.99 o 
   5  27   8     2689.78     2590.94    193.00 o 
   6  27   8     2435.13     2297.11    176.73 o 
   7  27   8      725.71      863.24    148.05 o 
  -7  28   8     1991.62     1938.58    182.91 o 
  -6  28   8     3301.11     3619.78    194.07 o 
  -5  28   8     6248.20     6354.37    189.82 o 
  -4  28   8     4504.60     4600.80    194.29 o 
  -3  28   8        1.17       69.35     62.98 o 
  -2  28   8      330.19      348.04     74.85 o 
  -1  28   8       93.38        3.64     63.73 o 
   0  28   8      149.60      172.09    111.96 o 
   1  28   8     1079.22     1166.17    129.29 o 
   2  28   8     1227.76     1179.10    112.36 o 
   3  28   8       74.53      126.92     54.63 o 
   4  28   8     3140.17     3165.18    219.23 o 
   5  28   8       10.80      110.50    110.45 o 
   6  28   8      463.46       85.15    140.29 o 
   7  28   8      250.16      419.06    132.60 o 
  -7  29   8       57.96       92.77    113.22 o 
  -6  29   8      256.17      377.46    116.58 o 
  -5  29   8       27.27       39.41     82.11 o 
  -4  29   8      462.83      540.67     87.77 o 
  -3  29   8      597.35      661.86     78.74 o 
  -2  29   8      199.21      207.65     61.02 o 
  -1  29   8     2776.39     2441.49    143.60 o 
   0  29   8       85.76      -23.17     73.15 o 
   1  29   8      191.09      269.42     71.87 o 
   2  29   8      385.71      304.80     58.87 o 
   3  29   8       53.34       -1.03     66.75 o 
   4  29   8       78.20      184.68    110.59 o 
   5  29   8     1365.55     1301.95    136.41 o 
   6  29   8      447.86      416.87    255.83 o 
   7  29   8       94.68        3.10    109.81 o 
  -7  30   8       72.95      184.35    181.35 o 
  -6  30   8      721.77     1109.70    135.45 o 
  -5  30   8      222.31      399.10     94.31 o 
  -4  30   8    10740.31    12072.92    328.61 o 
  -3  30   8       39.28       83.46     61.54 o 
  -2  30   8      816.23      722.38     98.85 o 
  -1  30   8     1185.23     1294.01    114.48 o 
   0  30   8     3969.01     4351.62    236.16 o 
   1  30   8     2185.47     2628.39    182.89 o 
   2  30   8      606.07      556.81     81.99 o 
   3  30   8       55.87       -7.21    136.24 o 
   4  30   8      884.76      960.37    102.38 o 
   5  30   8      130.75      116.73    114.84 o 
   6  30   8       24.04      191.35    104.96 o 
  -6  31   8      564.53      476.50    135.39 o 
  -5  31   8        1.31       52.39     93.44 o 
  -4  31   8     2725.00     3092.80    201.30 o 
  -3  31   8     2473.83     2719.55    124.56 o 
  -2  31   8     8706.42     9294.77    254.61 o 
  -1  31   8     6933.86     6880.32    258.54 o 
   0  31   8        0.61       44.05     71.81 o 
   1  31   8        5.47      -76.54     76.54 o 
   2  31   8     6388.54     6075.52    262.97 o 
   3  31   8     2866.21     2659.77    175.71 o 
   4  31   8      508.37      503.14     82.75 o 
   5  31   8        2.91     -129.23    129.23 o 
   6  31   8      634.48      962.65    172.81 o 
  -6  32   8      630.48      411.83    133.43 o 
  -5  32   8     1013.83     1114.09    140.67 o 
  -4  32   8      201.89       51.92     85.39 o 
  -3  32   8     1908.39     2002.15    133.00 o 
  -2  32   8     1070.75     1117.27     98.77 o 
  -1  32   8     1388.65     1126.35    136.76 o 
   0  32   8       82.41      147.00     87.98 o 
   1  32   8       68.85       32.43     94.02 o 
   2  32   8      110.51      -28.54     87.66 o 
   3  32   8      996.08     1154.19    183.23 o 
   4  32   8       14.96       49.70     96.89 o 
   5  32   8      759.05      920.86    177.62 o 
   6  32   8      262.79      166.94    156.56 o 
  -6  33   8      104.50       18.58    127.73 o 
  -5  33   8        3.00       26.76    189.34 o 
  -4  33   8      725.56      546.17    122.01 o 
  -3  33   8      469.60      334.20    131.01 o 
  -2  33   8     4862.06     5178.58    237.30 o 
  -1  33   8      298.05       74.17     85.97 o 
   0  33   8      455.83      492.38    104.68 o 
   1  33   8     1750.72     1725.66    131.27 o 
   2  33   8     4158.77     4211.92    505.95 o 
   3  33   8       27.27     -150.23    150.23 o 
   4  33   8      535.06      607.48    134.86 o 
   5  33   8      306.56       96.63    115.44 o 
  -5  34   8      210.11      114.65    142.17 o 
  -4  34   8     3065.65     3015.23    194.45 o 
  -3  34   8      385.27      270.63    102.34 o 
  -2  34   8       91.88       25.42     96.46 o 
  -1  34   8        3.28     -129.73    129.73 o 
   0  34   8     3262.07     3270.41    194.70 o 
   1  34   8      204.03      156.77     91.42 o 
   2  34   8      241.67      292.17     92.61 o 
   3  34   8     2860.05     2847.70    239.82 o 
   4  34   8      846.64      782.24    107.13 o 
   5  34   8     1865.03     1587.70    240.83 o 
  -5  35   8      762.93      521.51    170.21 o 
  -4  35   8        9.50      337.37    119.68 o 
  -3  35   8     1286.26     1286.22    140.14 o 
  -2  35   8     1398.20     1350.02    147.40 o 
  -1  35   8       64.97     -133.26    133.26 o 
   0  35   8        9.78      -23.52    100.06 o 
   1  35   8      589.80      590.48    115.35 o 
   2  35   8        2.37      -85.09     85.09 o 
   3  35   8      251.81      158.35    120.32 o 
   4  35   8       89.84      -85.35    171.29 o 
  -4  36   8      178.98      174.31    141.44 o 
  -3  36   8      174.07      108.77    197.50 o 
  -2  36   8        2.38       52.10    126.50 o 
  -1  36   8      504.69      657.65    125.04 o 
   0  36   8      281.94      533.22    150.77 o 
   1  36   8       50.61       75.36    135.57 o 
   2  36   8      368.59      552.17    147.22 o 
   3  36   8     1508.50     2071.42    263.80 o 
   4  36   8     2704.31     2617.55    305.66 o 
  -4  37   8      675.03      260.26    250.98 o 
  -3  37   8     1441.28     1621.48    134.60 o 
  -2  37   8     2113.56     2205.44    183.60 o 
  -1  37   8      184.24     -102.59    123.74 o 
   0  37   8      205.12      310.31    112.57 o 
   1  37   8      242.31      467.00    204.67 o 
   2  37   8     1705.15     1238.63    216.52 o 
   3  37   8       90.91      123.01    203.36 o 
  -3  38   8      209.41      204.70    165.58 o 
  -2  38   8      244.60      341.35    129.21 o 
  -1  38   8      482.46      492.35    133.64 o 
   0  38   8     2748.15     2667.46    213.24 o 
   1  38   8      776.43      583.70    168.55 o 
   2  38   8      565.29      603.81    163.62 o 
  -2  39   8      458.63      991.99    265.19 o 
  -1  39   8     3915.71     4158.11    583.19 o 
   0  39   8      899.62      914.50    149.23 o 
   1  39   8     1025.07      715.09    263.12 o 
 -10   1   9       24.16       21.60    124.94 o 
  -9   1   9     5325.25     5768.00    254.56 o 
  -8   1   9      911.95      925.56    156.01 o 
  -7   1   9     5811.69     5131.04    293.93 o 
  -6   1   9      857.62      737.40    140.14 o 
  -5   1   9     1150.64     1016.62     55.39 o 
  -4   1   9     3733.46     3588.89    101.09 o 
  -3   1   9     8486.71     8343.40    137.85 o 
  -2   1   9     3990.71     3534.68     75.54 o 
  -1   1   9     1284.75     1262.75     89.30 o 
   0   1   9    10954.94    10355.39    166.03 o 
   1   1   9     6057.18     5452.85     94.68 o 
   2   1   9     8215.36     8369.63    211.81 o 
   3   1   9     3453.96     3648.42    140.64 o 
   4   1   9     3717.99     3795.54    517.96 o 
   5   1   9     2512.66     2686.78    175.37 o 
   6   1   9      268.57      341.76     53.91 o 
   7   1   9     2866.80     2919.33    545.24 o 
   8   1   9      179.05      200.90     94.79 o 
   9   1   9      158.81      551.14    170.39 o 
  10   1   9      899.63      709.11    184.40 o 
 -10   2   9     4303.09     4149.03    288.74 o 
  -9   2   9     7990.13     8152.74    381.55 o 
  -8   2   9     1316.95     1550.13    266.46 o 
  -7   2   9      859.77     1077.43    421.12 o 
  -6   2   9     5112.04     4332.93    140.01 o 
  -5   2   9     4886.48     4841.87    206.56 o 
  -4   2   9      604.10      646.87     63.67 o 
  -3   2   9      988.30      765.87     41.74 o 
  -2   2   9     4231.04     4274.19    108.70 o 
  -1   2   9    13417.85    12723.37    313.47 o 
   0   2   9     1410.19     1425.15    102.35 o 
   1   2   9    27628.66    27169.54    439.88 o 
   2   2   9     1191.20     1071.15     47.47 o 
   3   2   9    12487.52    11884.50    316.91 o 
   4   2   9     9240.68     8690.01    515.09 o 
   5   2   9     6924.81     7683.68    190.15 o 
   6   2   9      672.64      750.61     62.54 o 
   7   2   9     3892.75     4215.59    239.18 o 
   8   2   9      232.60       87.63    101.01 o 
   9   2   9    10385.71    10800.54    424.71 o 
  10   2   9      972.52     1131.38    455.21 o 
 -10   3   9       26.59      -17.82    159.08 o 
  -9   3   9       86.59      395.00    142.19 o 
  -8   3   9      144.85       42.74    114.85 o 
  -7   3   9      169.26      138.95     72.26 o 
  -6   3   9     5375.02     5291.20    180.62 o 
  -5   3   9     1099.79     1110.29    100.38 o 
  -4   3   9      507.87      550.89     41.11 o 
  -3   3   9      306.00      310.75     46.37 o 
  -2   3   9    20951.20    21383.51    308.75 o 
  -1   3   9     6602.08     6989.55    127.55 o 
   0   3   9    12518.06    12050.27    202.82 o 
   1   3   9     4200.42     4312.86    111.51 o 
   2   3   9     3955.88     4015.45    172.51 o 
   3   3   9       36.48        9.25     72.11 o 
   4   3   9     3004.81     2574.41    370.12 o 
   5   3   9     2641.63     2696.32     90.65 o 
   6   3   9     1689.91     1486.56    154.53 o 
   7   3   9      448.26      290.90     80.30 o 
   8   3   9       89.61       97.04    111.65 o 
   9   3   9      733.98      553.97    141.80 o 
  10   3   9      139.08       -5.95    184.88 o 
 -10   4   9       52.96       93.91    149.46 o 
  -9   4   9     1320.94     1317.24    211.94 o 
  -8   4   9    12222.91    12801.29    579.25 o 
  -7   4   9      356.96      345.62    106.65 o 
  -6   4   9     4262.72     4228.06    132.06 o 
  -5   4   9     2434.82     2160.26     80.33 o 
  -4   4   9     1033.51      942.98     49.60 o 
  -3   4   9     2939.73     2795.52    130.60 o 
  -2   4   9      341.47      370.70     28.47 o 
  -1   4   9      676.78      990.34     46.64 o 
   0   4   9     2255.71     2278.20     84.33 o 
   1   4   9     4413.07     4306.83    161.10 o 
   2   4   9     3016.85     2946.74     95.86 o 
   3   4   9     1661.32     1583.72     70.64 o 
   4   4   9     9356.23     9762.17    368.66 o 
   5   4   9        8.37      -28.68     82.12 o 
   6   4   9     7997.34     8435.70    211.53 o 
   7   4   9     1975.63     2127.90    152.44 o 
   8   4   9      335.90      361.97    214.42 o 
   9   4   9     2346.02     2044.94    226.89 o 
  10   4   9      497.07     -177.24    177.24 o 
 -10   5   9      114.13      628.56    402.24 o 
  -9   5   9        5.65      113.29    122.11 o 
  -8   5   9        5.37       82.34     79.19 o 
  -7   5   9     3876.00     3690.35    159.15 o 
  -6   5   9     1074.23     1166.26     89.42 o 
  -5   5   9       35.63       -9.28     54.18 o 
  -4   5   9        7.32      -32.23     32.23 o 
  -3   5   9    21416.98    21611.47    314.01 o 
  -2   5   9     1575.68     1676.19     79.30 o 
  -1   5   9      293.22      359.20     34.56 o 
   0   5   9       22.34       70.83     28.29 o 
   1   5   9     5743.15     5854.22    126.58 o 
   2   5   9     6291.05     6782.69    122.34 o 
   3   5   9      617.65      717.14     79.69 o 
   4   5   9     1093.98      702.61    123.43 o 
   5   5   9      347.70      356.35     61.01 o 
   6   5   9     2005.19     2094.41    148.40 o 
   7   5   9     1062.63     1087.23    198.31 o 
   8   5   9       37.24      -83.95    211.65 o 
   9   5   9      595.64      864.03    187.16 o 
  10   5   9      321.24      394.93    189.53 o 
 -10   6   9        2.37      114.59    228.43 o 
  -9   6   9      239.41      266.75    112.06 o 
  -8   6   9     1271.22     1148.15    114.17 o 
  -7   6   9     1368.06     1741.42    259.35 o 
  -6   6   9    21466.54    21547.74    473.95 o 
  -5   6   9     5915.59     5782.06    127.50 o 
  -4   6   9     2191.26     2258.38     67.27 o 
  -3   6   9      446.67      383.17     40.56 o 
  -2   6   9        8.90       14.66     30.71 o 
  -1   6   9    16497.97    16376.56    340.33 o 
   0   6   9     6935.16     7094.01    144.85 o 
   1   6   9       21.35       51.94     26.23 o 
   2   6   9     4045.78     4135.62    103.58 o 
   3   6   9     7529.41     7476.29    214.61 o 
   4   6   9       71.86      108.98     64.29 o 
   5   6   9     8167.65     8122.96    186.61 o 
   6   6   9     1268.83     1289.00     95.73 o 
   7   6   9     2477.89     2494.23    243.49 o 
   8   6   9     1058.07     1274.04    270.82 o 
   9   6   9      855.93      895.02    150.23 o 
  10   6   9        0.39       46.94    220.33 o 
 -10   7   9      290.17      451.50    272.65 o 
  -9   7   9       27.36      -18.74     95.90 o 
  -8   7   9       30.70      -89.41     89.41 o 
  -7   7   9      477.93      522.70    111.22 o 
  -6   7   9     3996.60     4024.52    203.77 o 
  -5   7   9     5434.88     5589.44    158.46 o 
  -4   7   9     1775.76     1831.02     94.51 o 
  -3   7   9    11018.37    11205.07    206.52 o 
  -2   7   9    14763.73    14893.42    237.22 o 
  -1   7   9      717.38      909.46     61.21 o 
   0   7   9      599.91      559.56     42.12 o 
   1   7   9     5030.47     5285.50    126.01 o 
   2   7   9      428.56      473.40     42.68 o 
   3   7   9     7949.38     7498.17    162.80 o 
   4   7   9     7962.39     7733.26    203.39 o 
   5   7   9      961.87      830.33     54.39 o 
   6   7   9      100.05      156.28     79.41 o 
   7   7   9      186.03      374.75    160.61 o 
   8   7   9      833.15      648.45    192.71 o 
   9   7   9      936.35     1035.74    270.90 o 
  10   7   9       89.04      -90.83    358.08 o 
 -10   8   9      680.29     1217.84    369.26 o 
  -9   8   9      244.91      183.97    149.49 o 
  -8   8   9      114.09        6.92    140.44 o 
  -7   8   9     1983.93     1801.57    177.82 o 
  -6   8   9      923.32      900.66    110.19 o 
  -5   8   9    16295.03    15942.50    286.24 o 
  -4   8   9    12416.42    12379.12    219.12 o 
  -3   8   9     6820.56     6467.72    111.69 o 
  -2   8   9     1990.27     2130.34    126.58 o 
  -1   8   9     5309.39     4967.69    145.62 o 
   0   8   9     1489.58     1528.57    100.80 o 
   1   8   9     1800.30     1674.03    103.05 o 
   2   8   9     4592.90     4571.76    113.56 o 
   3   8   9    11473.36    11454.37    265.67 o 
   4   8   9     2804.82     2689.09    121.11 o 
   5   8   9     4911.02     4945.66    151.11 o 
   6   8   9     1341.18     1281.77    107.75 o 
   7   8   9        9.95      -97.14     97.14 o 
   8   8   9      672.08      626.63    152.98 o 
   9   8   9      475.23      831.23    265.48 o 
  10   8   9      195.71      128.55    222.43 o 
 -10   9   9       12.47      -48.64    137.60 o 
  -9   9   9      386.17      145.77    125.39 o 
  -8   9   9      119.95      209.95    120.32 o 
  -7   9   9     7245.12     7634.15    259.41 o 
  -6   9   9      172.04       41.94     65.94 o 
  -5   9   9     4217.24     3861.29    120.98 o 
  -4   9   9     1042.92     1134.26     52.41 o 
  -3   9   9     3555.01     3543.02     91.73 o 
  -2   9   9     4757.12     4391.70     96.92 o 
  -1   9   9       15.10        4.37     29.91 o 
   0   9   9    30958.59    31111.77    508.36 o 
   1   9   9     1920.92     1997.61     85.68 o 
   2   9   9     1582.20     1632.51     91.26 o 
   3   9   9       62.09      166.49     42.30 o 
   4   9   9     8666.82     8243.99    158.11 o 
   5   9   9     1210.27     1169.36    123.63 o 
   6   9   9     1939.41     2107.81    184.98 o 
   7   9   9     3710.54     3727.08    168.96 o 
   8   9   9      373.13      352.04    103.47 o 
   9   9   9        1.60      -43.54    365.04 o 
 -10  10   9      123.48      139.80    117.61 o 
  -9  10   9        1.47      330.12    108.42 o 
  -8  10   9       16.32      119.85    162.28 o 
  -7  10   9      320.48      404.42    168.09 o 
  -6  10   9      981.91      948.67     87.22 o 
  -5  10   9      110.29       44.23     45.70 o 
  -4  10   9     4212.35     3930.65    109.32 o 
  -3  10   9     1886.40     1982.35     66.99 o 
  -2  10   9    12143.65    11836.66    177.94 o 
  -1  10   9    15276.08    14731.33    374.02 o 
   0  10   9     1760.40     1901.52     76.31 o 
   1  10   9      788.35      720.53     48.49 o 
   2  10   9     7815.00     8188.82    166.11 o 
   3  10   9     2946.68     3168.24    139.28 o 
   4  10   9      141.78      115.25     41.49 o 
   5  10   9        8.78        9.57     84.00 o 
   6  10   9     1476.49     1363.50    100.73 o 
   7  10   9      465.33      544.59    111.64 o 
   8  10   9        0.91       57.86    226.53 o 
   9  10   9       42.47      331.12    151.05 o 
 -10  11   9      560.20      593.07    129.81 o 
  -9  11   9      193.94      343.27    161.09 o 
  -8  11   9      249.72      289.34    102.85 o 
  -7  11   9      866.38      867.97    134.04 o 
  -6  11   9     1517.67     1460.78    207.91 o 
  -5  11   9     1814.92     1769.79    137.86 o 
  -4  11   9     5270.83     5481.76    177.79 o 
  -3  11   9      905.49      766.52     57.74 o 
  -2  11   9       87.86       70.39     30.41 o 
  -1  11   9       40.98       17.85     60.99 o 
   0  11   9     2226.74     1888.31     65.33 o 
   1  11   9     3814.52     3730.48    170.62 o 
   2  11   9     5645.90     5803.53    183.08 o 
   3  11   9      199.71      163.29     29.53 o 
   4  11   9     4674.64     4224.90    123.01 o 
   5  11   9     6922.34     6868.85    205.26 o 
   6  11   9      621.03      578.11     78.08 o 
   7  11   9      942.64      881.08     97.02 o 
   8  11   9     4585.30     4092.61    461.08 o 
   9  11   9     1202.74     1773.99    333.96 o 
 -10  12   9      332.64      377.11    127.06 o 
  -9  12   9       62.96      214.16    250.64 o 
  -8  12   9      352.74      480.90    123.81 o 
  -7  12   9     1582.27     1450.55    154.17 o 
  -6  12   9      126.93       82.35    111.34 o 
  -5  12   9      182.23      155.15     45.91 o 
  -4  12   9      861.54      857.75     49.12 o 
  -3  12   9     3177.87     3226.64    133.18 o 
  -2  12   9      983.34      988.15     52.71 o 
  -1  12   9    13229.91    13635.92    239.73 o 
   0  12   9      428.41      608.75     44.72 o 
   1  12   9    17931.24    17089.95    407.91 o 
   2  12   9     3612.95     3457.95     80.79 o 
   3  12   9      615.28      604.06     77.99 o 
   4  12   9    10305.08     9901.56    211.39 o 
   5  12   9     2154.05     2142.26    194.52 o 
   6  12   9      132.28      134.14     92.14 o 
   7  12   9      557.59      586.75    111.12 o 
   8  12   9       72.38       51.84    364.25 o 
   9  12   9       10.01       59.98    194.06 o 
 -10  13   9     1931.15     2461.41    402.91 o 
  -9  13   9        0.73      -41.96    145.70 o 
  -8  13   9      942.33     1135.87    142.74 o 
  -7  13   9     5257.93     4975.92    228.60 o 
  -6  13   9     6996.15     6998.42    222.79 o 
  -5  13   9     2254.49     2260.63    116.42 o 
  -4  13   9    14952.28    14625.55    312.41 o 
  -3  13   9       71.91       52.19     35.36 o 
  -2  13   9      414.56      404.72     48.44 o 
  -1  13   9     6058.11     6483.13    163.45 o 
   0  13   9    26118.82    26199.47    407.20 o 
   1  13   9      840.32      873.27     42.85 o 
   2  13   9    17240.45    16757.53    275.22 o 
   3  13   9     1428.48     1429.95     56.34 o 
   4  13   9    28577.91    26781.52    562.21 o 
   5  13   9       29.87      119.49     63.56 o 
   6  13   9      466.94      631.65    139.25 o 
   7  13   9      951.35     1218.36    293.01 o 
   8  13   9     1118.10     1078.89    377.53 o 
   9  13   9      528.06      432.80    186.92 o 
 -10  14   9      116.41      242.24    118.28 o 
  -9  14   9     1067.89      747.38    265.82 o 
  -8  14   9     2669.59     2697.63    179.55 o 
  -7  14   9       63.32      216.28    177.96 o 
  -6  14   9       51.38      212.10     85.59 o 
  -5  14   9      600.43      720.19     81.47 o 
  -4  14   9     6818.09     6939.13    145.71 o 
  -3  14   9      169.75      217.23     53.57 o 
  -2  14   9     7173.53     7514.02    143.91 o 
  -1  14   9     2871.82     2970.85     86.15 o 
   0  14   9     1211.51     1165.22     67.29 o 
   1  14   9      994.38      961.29     72.55 o 
   2  14   9    29943.20    30089.83    666.89 o 
   3  14   9     2632.28     2572.60    278.87 o 
   4  14   9        2.91       53.75     97.51 o 
   5  14   9       57.59       19.81     69.14 o 
   6  14   9      755.18      581.65    121.69 o 
   7  14   9       94.11      258.72    131.25 o 
   8  14   9        2.52      109.75    196.33 o 
   9  14   9      335.40      476.73    147.55 o 
  -9  15   9     1999.33     1574.70    152.18 o 
  -8  15   9        5.51        0.29    108.97 o 
  -7  15   9      785.66      882.91    168.74 o 
  -6  15   9      256.85      189.11     76.68 o 
  -5  15   9      979.25      807.79     75.62 o 
  -4  15   9      479.27      522.67     72.58 o 
  -3  15   9     1998.63     1921.06     69.18 o 
  -2  15   9     1828.04     2013.55     92.62 o 
  -1  15   9       53.53      116.63     34.17 o 
   0  15   9     1209.20     1246.70     45.46 o 
   1  15   9     2564.07     2316.73     79.17 o 
   2  15   9     1572.38     1515.31    103.29 o 
   3  15   9     1479.68     1603.79     83.01 o 
   4  15   9      540.58      494.11    113.84 o 
   5  15   9     1386.40     1293.06     94.44 o 
   6  15   9      116.74      280.40    125.56 o 
   7  15   9      527.86      583.88     98.81 o 
   8  15   9     2466.35     2782.71    336.30 o 
   9  15   9        3.32     -157.47    157.47 o 
  -9  16   9        4.29      287.19    129.38 o 
  -8  16   9      252.66      752.43    126.68 o 
  -7  16   9      263.65      214.25     84.73 o 
  -6  16   9      516.86      545.32    101.42 o 
  -5  16   9       20.65       88.51     69.56 o 
  -4  16   9     5338.53     5681.79    160.78 o 
  -3  16   9     1048.33     1061.15     69.07 o 
  -2  16   9    10754.66    10804.97    382.38 o 
  -1  16   9     5101.71     4740.16    169.10 o 
   0  16   9     1564.85     1491.52     63.52 o 
   1  16   9      646.49      570.38     39.88 o 
   2  16   9     7236.47     7092.39    178.55 o 
   3  16   9      421.84      497.99    132.79 o 
   4  16   9      746.39      863.98    104.66 o 
   5  16   9      424.41      185.43    193.54 o 
   6  16   9      826.65      863.27     91.81 o 
   7  16   9      132.43        5.60    116.50 o 
   8  16   9      512.68      420.23    295.97 o 
   9  16   9      359.48      272.21    123.44 o 
  -9  17   9     3369.00     3176.30    196.84 o 
  -8  17   9     1871.36     1663.20    216.57 o 
  -7  17   9     2297.61     2188.41    199.65 o 
  -6  17   9     2015.81     1796.64    119.22 o 
  -5  17   9      193.14      245.87    124.49 o 
  -4  17   9     1895.57     1775.74    124.38 o 
  -3  17   9       68.31       40.73     48.82 o 
  -2  17   9     3634.15     3403.43    252.35 o 
  -1  17   9     4933.35     4546.22    205.46 o 
   0  17   9    23990.91    23477.54    429.55 o 
   1  17   9     1841.15     1696.94     92.05 o 
   2  17   9     5435.37     5485.26    143.42 o 
   3  17   9     6327.41     6230.59    208.17 o 
   4  17   9     2640.55     2412.46    154.00 o 
   5  17   9     8924.73     8758.92    354.83 o 
   6  17   9      711.40      865.18    106.03 o 
   7  17   9     1965.20     1695.84    136.41 o 
   8  17   9     3571.42     3676.68    267.25 o 
   9  17   9      185.21       14.38    200.35 o 
  -9  18   9       68.47      152.99    120.60 o 
  -8  18   9     3081.48     3235.38    481.76 o 
  -7  18   9        0.47      -75.68     75.68 o 
  -6  18   9      207.12      260.48     88.74 o 
  -5  18   9      149.13      233.52     65.29 o 
  -4  18   9       59.26        1.99     42.19 o 
  -3  18   9        5.23       27.30     28.10 o 
  -2  18   9       90.09       66.70     41.59 o 
  -1  18   9     1270.91     1158.93    126.11 o 
   0  18   9       35.36      -28.03     46.88 o 
   1  18   9       14.41       27.69     35.44 o 
   2  18   9      716.01      616.78     53.69 o 
   3  18   9      578.31      377.83    119.61 o 
   4  18   9     1054.87      928.88     84.58 o 
   5  18   9      115.48      107.91     90.73 o 
   6  18   9       43.49       50.33     76.00 o 
   7  18   9      240.41      566.07    111.35 o 
   8  18   9      279.68       17.05    147.22 o 
   9  18   9       69.82      -47.29    203.95 o 
  -9  19   9      471.49      663.84    323.32 o 
  -8  19   9     2234.69     2320.58    290.35 o 
  -7  19   9     7741.56     7571.59    257.87 o 
  -6  19   9       70.67       17.16    105.93 o 
  -5  19   9     1495.40     1477.36     95.81 o 
  -4  19   9      245.21      287.34     62.75 o 
  -3  19   9      286.69      367.58     59.30 o 
  -2  19   9     2581.88     2418.57    153.29 o 
  -1  19   9      987.54     1002.14    150.90 o 
   0  19   9     1352.67     1231.66    108.01 o 
   1  19   9       48.68       65.07     33.01 o 
   2  19   9      301.83      343.87     91.53 o 
   3  19   9        7.93      172.31     61.48 o 
   4  19   9      162.27      116.80     82.70 o 
   5  19   9     6762.21     7351.89    381.33 o 
   6  19   9      463.22      347.74    182.43 o 
   7  19   9     2867.06     2970.41    217.89 o 
   8  19   9     2344.45     1835.52    195.48 o 
  -9  20   9       10.55       84.97     98.63 o 
  -8  20   9     3525.11     2869.92    280.12 o 
  -7  20   9     2148.82     2835.68    617.01 o 
  -6  20   9     2245.69     2133.76    113.29 o 
  -5  20   9     1213.91     1354.30    165.27 o 
  -4  20   9     6840.61     6979.91    191.06 o 
  -3  20   9     3097.37     3163.44    127.41 o 
  -2  20   9     8573.29     8827.98    221.02 o 
  -1  20   9     3140.03     3021.36     99.94 o 
   0  20   9     3061.15     2930.25    172.49 o 
   1  20   9      779.40      833.30     90.58 o 
   2  20   9     4715.76     4369.50    320.72 o 
   3  20   9      127.07       17.31     60.20 o 
   4  20   9       49.57      216.64    110.95 o 
   5  20   9      316.02      265.33    200.26 o 
   6  20   9     1674.77     1512.98    157.68 o 
   7  20   9     1914.09     2061.21    225.97 o 
   8  20   9     1221.03      979.24    224.57 o 
  -9  21   9       95.85      -66.29    164.77 o 
  -8  21   9      253.56      204.16    215.57 o 
  -7  21   9     2053.89     2069.30    173.59 o 
  -6  21   9     4126.76     4156.82    216.55 o 
  -5  21   9     2266.53     2327.66     99.04 o 
  -4  21   9     2520.64     2842.03    128.77 o 
  -3  21   9        0.83      157.03     69.62 o 
  -2  21   9     2485.92     2836.47    174.78 o 
  -1  21   9      601.91      555.90     52.98 o 
   0  21   9     2050.06     2124.73     90.78 o 
   1  21   9      273.37      253.99     82.09 o 
   2  21   9      785.84      852.29     83.90 o 
   3  21   9      387.74      261.47     81.13 o 
   4  21   9      704.65      804.51    112.11 o 
   5  21   9      246.62      258.16     95.70 o 
   6  21   9      759.10      908.82    145.79 o 
   7  21   9     1330.03      950.93    144.95 o 
   8  21   9      470.21      411.14    280.33 o 
  -8  22   9      519.77      826.14    195.04 o 
  -7  22   9      138.08      176.60    120.21 o 
  -6  22   9       79.82      143.23     96.31 o 
  -5  22   9      259.04      261.45     64.93 o 
  -4  22   9     2669.80     2732.82    146.56 o 
  -3  22   9     3972.25     3999.42    157.62 o 
  -2  22   9        0.07      -18.65     90.19 o 
  -1  22   9     9138.40     9159.87    250.11 o 
   0  22   9      396.75      383.92     49.36 o 
   1  22   9     6310.68     6324.64    175.00 o 
   2  22   9     3269.58     3578.83    140.52 o 
   3  22   9      859.93      836.17    172.02 o 
   4  22   9        2.96      246.17    207.56 o 
   5  22   9     1051.81     1316.18    226.89 o 
   6  22   9     2652.44     2770.28    193.76 o 
   7  22   9      380.46      537.96    148.14 o 
   8  22   9       78.28      505.13    574.37 o 
  -8  23   9      287.91      488.13    214.62 o 
  -7  23   9      265.09      290.90    149.36 o 
  -6  23   9     2895.27     3034.15    150.17 o 
  -5  23   9       60.69       92.20    122.43 o 
  -4  23   9     1697.35     1794.72    175.26 o 
  -3  23   9       45.09       62.86     67.55 o 
  -2  23   9       58.40       69.40     77.10 o 
  -1  23   9       34.65      -37.87     48.07 o 
   0  23   9      317.06      330.15     60.77 o 
   1  23   9      459.11      310.46     86.88 o 
   2  23   9       81.60      -58.70     58.70 o 
   3  23   9     1157.66      851.17    156.08 o 
   4  23   9     3953.93     3511.59    248.80 o 
   5  23   9       47.35       89.34    185.80 o 
   6  23   9       47.74       67.76    110.43 o 
   7  23   9      714.34     1229.13    249.22 o 
   8  23   9     1631.52     1270.17    336.22 o 
  -8  24   9      944.18      756.64    122.72 o 
  -7  24   9        1.32       39.80    178.61 o 
  -6  24   9     1580.38     2001.28    253.22 o 
  -5  24   9     1259.76     1290.71     96.19 o 
  -4  24   9      205.58      246.14     75.48 o 
  -3  24   9        8.28       67.09     55.47 o 
  -2  24   9     4970.61     4616.96    210.99 o 
  -1  24   9    11805.58    12209.62    273.74 o 
   0  24   9      128.49      100.91     37.75 o 
   1  24   9     9094.59     9456.03    323.34 o 
   2  24   9     3214.38     3689.09    266.87 o 
   3  24   9      410.13      389.24     77.65 o 
   4  24   9      167.52      206.92    146.28 o 
   5  24   9      182.37      175.60    101.42 o 
   6  24   9     4081.65     4302.28    266.41 o 
   7  24   9      492.40      561.82    127.39 o 
  -8  25   9      792.14      357.77    121.69 o 
  -7  25   9     5049.73     5258.92    386.39 o 
  -6  25   9     1647.42     1486.99    125.93 o 
  -5  25   9      273.41      296.23     85.23 o 
  -4  25   9        6.98       23.15     67.26 o 
  -3  25   9     1786.03     1625.01    121.98 o 
  -2  25   9     4574.79     4406.70    160.34 o 
  -1  25   9        2.66       29.34     51.50 o 
   0  25   9     1645.11     1575.45     72.23 o 
   1  25   9     1839.35     1847.03    160.27 o 
   2  25   9      391.49      311.57     90.08 o 
   3  25   9       12.03      -22.81     83.29 o 
   4  25   9     1193.80     1178.31    154.96 o 
   5  25   9     2874.36     2751.90    171.92 o 
   6  25   9      833.08     1205.95    220.21 o 
   7  25   9     1604.23     1600.62    179.43 o 
  -7  26   9      144.27      153.90    281.48 o 
  -6  26   9      196.84      129.95    109.23 o 
  -5  26   9     4495.29     4411.77    304.56 o 
  -4  26   9      913.52      975.78     87.54 o 
  -3  26   9      251.60      183.00     81.68 o 
  -2  26   9      219.48      245.14     63.15 o 
  -1  26   9     1117.18     1219.18    167.66 o 
   0  26   9     1912.60     2093.21    143.95 o 
   1  26   9       33.72       -9.07     95.17 o 
   2  26   9       18.21      -36.22     59.40 o 
   3  26   9     6247.62     5850.38    267.30 o 
   4  26   9      235.66      266.66     92.34 o 
   5  26   9     2984.66     3400.53    204.03 o 
   6  26   9      312.01      596.34    152.87 o 
   7  26   9     1404.28     1561.07    168.86 o 
  -7  27   9     1039.35     1234.27    170.42 o 
  -6  27   9      918.93      695.02    157.79 o 
  -5  27   9     2574.52     2535.29    146.07 o 
  -4  27   9      203.14      190.70     81.48 o 
  -3  27   9     1786.95     1957.61    123.52 o 
  -2  27   9     1458.41     1226.79    102.60 o 
  -1  27   9      195.67      301.70     71.75 o 
   0  27   9     1072.35     1193.78    120.42 o 
   1  27   9      626.11      615.45     94.43 o 
   2  27   9        2.27       38.74     58.56 o 
   3  27   9      447.55      566.98    175.33 o 
   4  27   9     4694.51     4306.77    189.92 o 
   5  27   9      157.77      167.04    275.49 o 
   6  27   9      719.12      772.09    135.62 o 
   7  27   9        4.36      -67.45    134.13 o 
  -7  28   9       86.22      397.83    177.15 o 
  -6  28   9     1531.10     1783.93    179.09 o 
  -5  28   9     3900.61     3826.97    207.53 o 
  -4  28   9      534.17      661.36    117.83 o 
  -3  28   9      710.10      859.17    113.62 o 
  -2  28   9        8.82      -23.85     68.47 o 
  -1  28   9     1182.76     1128.77    106.64 o 
   0  28   9      993.94      987.80    116.84 o 
   1  28   9      512.41      361.06     73.86 o 
   2  28   9      844.04      698.42     70.99 o 
   3  28   9     3171.08     3297.59    149.36 o 
   4  28   9       84.68       87.86     83.98 o 
   5  28   9     1225.71     1277.11    170.31 o 
   6  28   9     1845.50     1831.71    173.20 o 
  -7  29   9      144.39      340.17    161.27 o 
  -6  29   9      150.37       30.25    116.67 o 
  -5  29   9     1941.42     2000.70    205.99 o 
  -4  29   9     2250.77     1981.19    151.80 o 
  -3  29   9     8493.12     8586.19    356.62 o 
  -2  29   9      505.43      432.15     70.19 o 
  -1  29   9      244.68      347.61     78.98 o 
   0  29   9        0.73      -79.26     79.26 o 
   1  29   9     7460.03     7374.70    253.34 o 
   2  29   9      834.36      687.53    103.89 o 
   3  29   9     2350.28     2528.86    161.78 o 
   4  29   9      344.82      380.14    127.06 o 
   5  29   9      534.06      877.00    154.23 o 
   6  29   9       38.17       22.45    104.23 o 
  -6  30   9      319.75      352.24    217.47 o 
  -5  30   9     1163.24      956.71    157.52 o 
  -4  30   9      441.15      531.06    142.46 o 
  -3  30   9       10.37      -22.97     83.75 o 
  -2  30   9      254.16      342.88    126.25 o 
  -1  30   9     1603.59     1538.59    210.64 o 
   0  30   9     5627.54     5382.53    198.47 o 
   1  30   9       11.33      -78.89     78.89 o 
   2  30   9       74.97      178.23     91.45 o 
   3  30   9     2468.99     2372.82    170.83 o 
   4  30   9     3360.28     3536.71    176.23 o 
   5  30   9       47.00      289.67    144.80 o 
   6  30   9      917.88     1405.94    196.01 o 
  -6  31   9       57.46      298.68    146.85 o 
  -5  31   9       77.88      -29.95    182.04 o 
  -4  31   9       87.10       69.15     96.26 o 
  -3  31   9     5654.88     5838.71    243.93 o 
  -2  31   9     2417.71     2048.64    255.26 o 
  -1  31   9       85.96      164.51    108.26 o 
   0  31   9      506.54      602.06    108.98 o 
   1  31   9     2095.82     2250.72    241.31 o 
   2  31   9      937.49      799.47    220.61 o 
   3  31   9     2028.92     2307.97    159.46 o 
   4  31   9      903.06      898.66    198.98 o 
   5  31   9       44.36      129.56    166.92 o 
  -6  32   9      170.56      132.51    168.86 o 
  -5  32   9     2440.14     2537.16    205.28 o 
  -4  32   9      113.86       53.23    164.30 o 
  -3  32   9      991.35      876.39    123.54 o 
  -2  32   9       10.32      -33.02     96.99 o 
  -1  32   9     2869.63     2405.74    276.93 o 
   0  32   9     1060.73     1050.96    171.63 o 
   1  32   9      188.04      394.34    122.06 o 
   2  32   9       14.05       33.22    100.60 o 
   3  32   9     3425.64     3244.98    204.65 o 
   4  32   9     4245.45     3688.68    474.96 o 
   5  32   9      484.59      688.48    250.37 o 
  -5  33   9      264.87      108.53    145.12 o 
  -4  33   9      175.46       88.32    174.59 o 
  -3  33   9      370.56      519.52    114.18 o 
  -2  33   9     1801.47     2193.66    387.71 o 
  -1  33   9      101.12      140.73    106.35 o 
   0  33   9     1794.70     1857.75    162.01 o 
   1  33   9      735.53      875.61    142.29 o 
   2  33   9        0.24      -39.09     96.69 o 
   3  33   9       35.31       93.21    152.73 o 
   4  33   9      457.07      614.74    145.09 o 
   5  33   9       99.16        0.93    113.42 o 
  -5  34   9      567.35      599.38    672.64 o 
  -4  34   9      812.86     1103.41    154.94 o 
  -3  34   9      433.76      841.48    139.36 o 
  -2  34   9        0.11      -91.21    153.53 o 
  -1  34   9      211.62       78.94    277.31 o 
   0  34   9      292.59      386.90    129.55 o 
   1  34   9      338.08      651.49    253.74 o 
   2  34   9        6.31       52.66    143.05 o 
   3  34   9      270.93      442.24    151.88 o 
   4  34   9       57.11      218.46    135.75 o 
  -4  35   9     3691.98     3329.42    230.38 o 
  -3  35   9     3776.70     3930.14    212.98 o 
  -2  35   9     1424.55     1571.80    331.33 o 
  -1  35   9      208.94      285.20    120.97 o 
   0  35   9      402.95      409.84    127.69 o 
   1  35   9     3359.21     3745.29    265.90 o 
   2  35   9       61.44      174.34    132.57 o 
   3  35   9     2935.84     3196.26    234.42 o 
   4  35   9      122.60      -29.02    114.89 o 
  -3  36   9      250.06      108.26    124.96 o 
  -2  36   9      210.29      628.13    153.49 o 
  -1  36   9     5770.10     5575.24    290.16 o 
   0  36   9      299.89      413.04    118.77 o 
   1  36   9      622.71      624.29    194.10 o 
   2  36   9        1.51      149.21    134.83 o 
   3  36   9      526.04      479.16    120.27 o 
  -3  37   9        6.19      137.64    156.55 o 
  -2  37   9     4233.96     4982.19    553.95 o 
  -1  37   9       84.25       10.07    151.72 o 
   0  37   9     1128.53      965.13    258.65 o 
   1  37   9      116.29      380.56    159.23 o 
   2  37   9      181.85      -19.48    109.14 o 
  -1  38   9      959.59      770.84    460.33 o 
   0  38   9      687.83      372.13    180.81 o 
   1  38   9      513.51      788.41    280.35 o 
 -10   0  10     7168.52     7288.08    494.48 o 
  -9   0  10      911.80      685.63    243.65 o 
  -8   0  10      441.87      110.85    156.93 o 
  -7   0  10     1698.55     1800.35    276.19 o 
  -6   0  10     5372.35     5412.18    278.80 o 
  -5   0  10     8523.87     8540.50    438.48 o 
  -4   0  10      145.39      120.60     55.76 o 
  -3   0  10     9975.26    10010.43    346.39 o 
  -2   0  10     2851.54     2804.02    301.29 o 
  -1   0  10     1797.99     1749.97    117.09 o 
   0   0  10     5784.39     5852.85    221.41 o 
   1   0  10      391.51      391.34     57.59 o 
   2   0  10    18595.07    17247.69    759.98 o 
   3   0  10     5973.19     5650.45    259.19 o 
   4   0  10     4705.12     4755.57    363.65 o 
   5   0  10      246.76      124.49    166.41 o 
   6   0  10     9680.39    10143.09    747.57 o 
   7   0  10      126.35      122.43    119.87 o 
   8   0  10    10093.49     9992.57    512.96 o 
   9   0  10      656.77     1567.15    382.45 o 
 -10   1  10        5.19      100.13    139.76 o 
  -9   1  10     4255.75     4273.38    351.38 o 
  -8   1  10     3762.80     3459.09    187.48 o 
  -7   1  10     1287.13     1226.44    164.26 o 
  -6   1  10       66.06      108.88     77.42 o 
  -5   1  10     1788.45     1639.63     95.17 o 
  -4   1  10      857.97      920.70     57.49 o 
  -3   1  10     1511.03     1413.65     73.06 o 
  -2   1  10    17904.05    17373.88    306.32 o 
  -1   1  10      283.94      241.49     48.15 o 
   0   1  10     4359.16     4187.22    106.24 o 
   1   1  10     2416.72     2379.23     50.91 o 
   2   1  10    37899.88    38225.74    858.74 o 
   3   1  10      540.70      659.37    128.63 o 
   4   1  10     1761.51     1453.70    120.34 o 
   5   1  10     1433.12     1193.88    132.51 o 
   6   1  10     1962.43     2017.49    150.05 o 
   7   1  10      409.48      366.40    111.29 o 
   8   1  10      427.61      428.79    120.01 o 
   9   1  10      324.96      347.95    234.56 o 
 -10   2  10      127.46      -49.36    305.98 o 
  -9   2  10     2747.39     3458.31    218.42 o 
  -8   2  10       68.55       84.78    103.58 o 
  -7   2  10     4102.19     3962.59    325.57 o 
  -6   2  10      897.69      718.98    100.98 o 
  -5   2  10      889.45      777.31     77.39 o 
  -4   2  10        6.18       67.25     40.76 o 
  -3   2  10     2951.41     2878.54     91.38 o 
  -2   2  10       29.16       42.92     25.28 o 
  -1   2  10     4165.49     3883.86    159.05 o 
   0   2  10     5255.53     5348.47    141.87 o 
   1   2  10     5973.73     6133.95    127.50 o 
   2   2  10        4.00      215.44     61.30 o 
   3   2  10      261.90      273.51     68.37 o 
   4   2  10      620.78      371.42    195.07 o 
   5   2  10     3555.25     3794.26    240.88 o 
   6   2  10     1400.82     1531.25    232.20 o 
   7   2  10      327.63      338.68    124.85 o 
   8   2  10     6236.41     6886.73    839.01 o 
   9   2  10       11.62       74.79    154.00 o 
 -10   3  10       38.32       11.97    149.16 o 
  -9   3  10     2536.75     2474.02    220.75 o 
  -8   3  10     6746.06     6927.05    313.59 o 
  -7   3  10     5066.35     4975.97    214.94 o 
  -6   3  10      121.26       98.69     56.01 o 
  -5   3  10      245.38      157.36     76.46 o 
  -4   3  10    15731.71    14443.86    301.06 o 
  -3   3  10     1714.98     1733.00     70.53 o 
  -2   3  10     3718.68     3492.16     80.62 o 
  -1   3  10    17943.93    18292.98    288.42 o 
   0   3  10    12038.89    11911.08    260.31 o 
   1   3  10       34.78       27.47     42.02 o 
   2   3  10    13690.20    13808.23    330.54 o 
   3   3  10       87.99      -14.33    105.51 o 
   4   3  10      824.93      976.44    209.94 o 
   5   3  10      748.62      906.87    183.86 o 
   6   3  10     2788.86     2683.27    154.72 o 
   7   3  10      523.28      832.61    149.42 o 
   8   3  10        2.40       49.66    112.34 o 
   9   3  10       91.07      378.57    147.69 o 
 -10   4  10     3017.98     2390.92    202.74 o 
  -9   4  10      215.70      290.89    119.26 o 
  -8   4  10        7.20      -13.06    100.46 o 
  -7   4  10     2536.39     2309.18    132.88 o 
  -6   4  10     3235.66     3592.03    183.61 o 
  -5   4  10       61.87      110.87     60.24 o 
  -4   4  10        9.70       22.76     33.77 o 
  -3   4  10        3.72       30.03     32.10 o 
  -2   4  10     3118.39     3120.71    103.76 o 
  -1   4  10     3356.72     2990.74    105.80 o 
   0   4  10      661.56      775.91     63.28 o 
   1   4  10      813.36      811.67     65.10 o 
   2   4  10     9061.58     8619.98    165.99 o 
   3   4  10     2454.84     2589.59    196.75 o 
   4   4  10     3186.80     3384.59    180.35 o 
   5   4  10      505.22      665.29    177.93 o 
   6   4  10       73.77      -21.51     76.98 o 
   7   4  10      459.76      754.04    124.14 o 
   8   4  10       25.33      -64.31    218.34 o 
   9   4  10       19.08       78.33    189.98 o 
 -10   5  10      198.09      176.85    138.18 o 
  -9   5  10        1.75      -24.58     86.13 o 
  -8   5  10       10.51       77.29     91.38 o 
  -7   5  10     1935.41     1774.29    116.50 o 
  -6   5  10       47.65      -37.80     64.83 o 
  -5   5  10     4389.29     4210.07    159.19 o 
  -4   5  10      327.92      246.93     62.26 o 
  -3   5  10     1273.73     1348.88     58.91 o 
  -2   5  10     7215.51     6764.10    185.89 o 
  -1   5  10     6636.38     6505.79    185.59 o 
   0   5  10     2776.54     2808.10     81.32 o 
   1   5  10    10978.57    10819.35    207.13 o 
   2   5  10      163.25      222.04     53.03 o 
   3   5  10     1335.22     1274.17     72.67 o 
   4   5  10     3080.89     2949.83    113.66 o 
   5   5  10     1301.91     1223.02    229.32 o 
   6   5  10      457.54      264.92    303.80 o 
   7   5  10     1821.76     1719.13    184.43 o 
   8   5  10     1455.60      855.89    345.28 o 
   9   5  10      103.60       13.67    231.44 o 
 -10   6  10     2601.46     2249.74    190.21 o 
  -9   6  10     1374.10     1562.97    191.62 o 
  -8   6  10     2108.28     1679.11    190.38 o 
  -7   6  10     2496.32     2232.78    145.44 o 
  -6   6  10     5317.01     5157.75    256.86 o 
  -5   6  10     3275.16     3069.27    218.67 o 
  -4   6  10      509.53      484.06     55.22 o 
  -3   6  10     1175.10     1079.54     56.38 o 
  -2   6  10     5306.74     5517.54    128.07 o 
  -1   6  10     3749.60     3888.14    138.79 o 
   0   6  10     3663.88     3657.14    161.89 o 
   1   6  10     1193.49     1176.31     76.94 o 
   2   6  10     1609.59     1691.07     64.25 o 
   3   6  10     2068.91     1835.53    135.84 o 
   4   6  10     1193.94     1207.77    102.15 o 
   5   6  10     4893.42     4401.42    339.93 o 
   6   6  10       39.57       49.95     85.96 o 
   7   6  10      135.00      195.46    119.72 o 
   8   6  10     2614.64     2617.71    196.04 o 
   9   6  10      163.43      286.40    414.38 o 
 -10   7  10       26.70       75.44    147.51 o 
  -9   7  10     1024.63     1119.56    161.68 o 
  -8   7  10     1916.75     1618.40    194.88 o 
  -7   7  10       44.44     -121.74    156.50 o 
  -6   7  10      382.81      433.60    156.90 o 
  -5   7  10       98.90      109.19     41.29 o 
  -4   7  10    36322.14    36154.44    544.60 o 
  -3   7  10     1928.84     1931.85     74.23 o 
  -2   7  10     1614.41     1587.03     88.36 o 
  -1   7  10     2756.97     2727.62     79.87 o 
   0   7  10     8096.89     8525.94    223.78 o 
   1   7  10     6889.68     7089.41    162.33 o 
   2   7  10     2520.32     2598.32     89.12 o 
   3   7  10     4041.62     3778.82    120.24 o 
   4   7  10      608.45      594.46    123.04 o 
   5   7  10       50.48      102.17    161.74 o 
   6   7  10     2860.59     3337.56    246.22 o 
   7   7  10     2234.62     2302.17    188.79 o 
   8   7  10       65.09       64.72    336.18 o 
   9   7  10       24.29      -65.25    200.25 o 
 -10   8  10      337.53      233.99    134.42 o 
  -9   8  10      540.39      366.10    154.70 o 
  -8   8  10        1.71      -76.58     84.72 o 
  -7   8  10     6777.58     7707.52    313.81 o 
  -6   8  10     1035.39     1085.36     87.04 o 
  -5   8  10       33.18       46.99     38.07 o 
  -4   8  10        3.34       93.42     50.64 o 
  -3   8  10     4185.61     4017.55     94.49 o 
  -2   8  10     7600.99     7502.69    146.93 o 
  -1   8  10      958.69      995.47     52.63 o 
   0   8  10      391.79      399.26     40.66 o 
   1   8  10     2647.63     2523.89    154.53 o 
   2   8  10      136.78      160.46     67.32 o 
   3   8  10        0.50      -46.08     46.08 o 
   4   8  10      101.00      140.58     69.10 o 
   5   8  10     5950.43     6555.49    275.52 o 
   6   8  10     1292.24     1056.10    247.83 o 
   7   8  10     4607.09     5093.45    282.13 o 
   8   8  10      360.77      564.60    188.67 o 
   9   8  10      912.35      883.26    180.75 o 
 -10   9  10        3.60      -71.88    114.20 o 
  -9   9  10      336.90       41.11    149.32 o 
  -8   9  10       71.82      190.37    122.89 o 
  -7   9  10      975.46     1543.20    127.77 o 
  -6   9  10     3103.28     3195.23    134.48 o 
  -5   9  10     3376.67     3492.76    118.36 o 
  -4   9  10     8101.72     8342.25    164.16 o 
  -3   9  10     4756.34     4747.92    107.89 o 
  -2   9  10     3426.39     3458.73    107.02 o 
  -1   9  10      848.98      834.31     49.10 o 
   0   9  10      988.96     1056.59     64.27 o 
   1   9  10     3651.74     3736.38    201.57 o 
   2   9  10      104.88      140.95     37.11 o 
   3   9  10     2442.60     2435.17     92.58 o 
   4   9  10     2625.69     2466.01    131.79 o 
   5   9  10     2853.25     3003.05    195.97 o 
   6   9  10     1216.39      968.05     95.22 o 
   7   9  10      416.78      354.14    244.86 o 
   8   9  10     1498.13     1625.87    157.54 o 
   9   9  10        3.54      191.65    132.19 o 
 -10  10  10      729.04      859.23    187.63 o 
  -9  10  10       25.56      195.27    105.95 o 
  -8  10  10       69.55     -107.01    217.20 o 
  -7  10  10      716.82      831.15    155.16 o 
  -6  10  10     7171.72     7366.10    338.24 o 
  -5  10  10     7849.55     7863.96    304.80 o 
  -4  10  10      580.45      409.16     44.30 o 
  -3  10  10     2949.20     2936.95     80.14 o 
  -2  10  10    15001.30    14948.39    250.19 o 
  -1  10  10     6742.84     6507.11    137.50 o 
   0  10  10     7416.76     7545.76    150.94 o 
   1  10  10     4740.83     4675.10    193.26 o 
   2  10  10      113.70      164.48     72.27 o 
   3  10  10      142.71      137.26     40.12 o 
   4  10  10     5980.29     5739.64    206.37 o 
   5  10  10      506.34      494.14    108.35 o 
   6  10  10     2246.20     2331.73    206.57 o 
   7  10  10     1355.47     1413.79    219.50 o 
   8  10  10      264.66       27.47    304.10 o 
   9  10  10      156.35      283.62    225.71 o 
  -9  11  10      587.01      862.19    254.58 o 
  -8  11  10     4011.53     4179.72    215.30 o 
  -7  11  10       84.41     -103.12    103.12 o 
  -6  11  10     3694.63     3882.51    241.98 o 
  -5  11  10      410.20      335.47     66.88 o 
  -4  11  10      651.30      701.29     50.95 o 
  -3  11  10      566.98      662.98     56.86 o 
  -2  11  10     2176.61     2163.14     75.41 o 
  -1  11  10    23023.74    23687.01    377.09 o 
   0  11  10     8357.27     8116.46    242.17 o 
   1  11  10      355.93      431.37     62.58 o 
   2  11  10      572.61      523.38     55.49 o 
   3  11  10    10592.63    10180.17    340.46 o 
   4  11  10       49.42       91.34     82.25 o 
   5  11  10     3221.53     3311.03    171.71 o 
   6  11  10     2033.89     2080.11    202.32 o 
   8  11  10      828.45      599.00    192.45 o 
   9  11  10        5.46     -124.13    163.08 o 
  -9  12  10     2181.83     2007.56    333.45 o 
  -8  12  10     1551.78     1829.69    186.44 o 
  -7  12  10     1022.42      977.19    137.76 o 
  -6  12  10       74.25      202.23     86.86 o 
  -5  12  10     5629.26     5576.60    182.50 o 
  -4  12  10     4405.00     4019.32    106.62 o 
  -3  12  10    38148.30    38678.80    522.93 o 
  -2  12  10     2572.64     2537.04     84.35 o 
  -1  12  10     1036.22     1114.90     62.25 o 
   0  12  10       43.83       86.50     34.50 o 
   1  12  10    17257.93    17556.21    435.18 o 
   2  12  10     3019.06     2898.30    176.48 o 
   3  12  10     3569.64     3417.98    184.85 o 
   4  12  10      847.15      776.88    119.59 o 
   5  12  10     3759.66     4161.02    403.27 o 
   6  12  10      232.91      327.14     82.58 o 
   7  12  10     6521.33     6675.88    310.54 o 
   8  12  10     1996.82     1870.13    196.98 o 
   9  12  10      668.30      956.31    160.87 o 
  -9  13  10      411.74      263.51    201.92 o 
  -8  13  10      315.17      261.08    132.64 o 
  -7  13  10        7.52      170.45    235.80 o 
  -6  13  10     2413.17     2049.38    123.01 o 
  -5  13  10     1730.45     1677.85    166.32 o 
  -4  13  10     1927.60     2006.80    142.94 o 
  -3  13  10      432.30      517.07     74.78 o 
  -2  13  10      546.20      678.46    125.44 o 
  -1  13  10      333.56      350.62     53.55 o 
   0  13  10      282.23      145.68     40.89 o 
   1  13  10      684.08      590.99     53.74 o 
   2  13  10       41.62      111.69     41.02 o 
   3  13  10       54.16       93.56     28.57 o 
   4  13  10     4519.23     4688.66    231.66 o 
   5  13  10     1559.41     1526.53    309.81 o 
   6  13  10      759.93      780.03    101.58 o 
   7  13  10     3340.25     3668.91    237.94 o 
   8  13  10      107.68      125.03    121.53 o 
   9  13  10      699.52      725.02    223.36 o 
  -9  14  10      145.24      946.35    194.48 o 
  -8  14  10       42.27      130.74     98.04 o 
  -7  14  10       43.89       83.81     82.01 o 
  -6  14  10      245.53      320.08     74.82 o 
  -5  14  10     1045.61     1146.70     86.80 o 
  -4  14  10     2039.83     1958.93     74.05 o 
  -3  14  10    11275.95    10838.50    187.80 o 
  -2  14  10      194.77      146.67     47.53 o 
  -1  14  10     6052.99     6466.21    160.96 o 
   0  14  10     6322.68     6340.91    169.35 o 
   1  14  10     6952.52     6155.60    154.45 o 
   2  14  10      947.10      905.68     97.69 o 
   3  14  10      906.66     1173.38    103.98 o 
   4  14  10        1.00      216.83     64.26 o 
   5  14  10       39.40       15.63    109.94 o 
   6  14  10      304.80      281.44    102.09 o 
   7  14  10      885.05      827.35    171.49 o 
   8  14  10     2600.48     2043.54    250.81 o 
   9  14  10       34.88      301.51    141.08 o 
  -9  15  10     2753.03     2868.69    246.10 o 
  -8  15  10       46.19       69.60     96.73 o 
  -7  15  10     2468.39     1946.86    145.84 o 
  -6  15  10     1163.87     1178.44    130.46 o 
  -5  15  10     2098.75     1904.19    101.89 o 
  -4  15  10      390.10      322.96     89.48 o 
  -3  15  10      531.39      591.10     47.63 o 
  -2  15  10     3183.51     3294.66    103.61 o 
  -1  15  10     8671.75     8872.13    277.51 o 
   0  15  10        5.21       21.48     33.72 o 
   1  15  10     1461.10     1426.17     84.51 o 
   2  15  10       89.35      100.66     48.17 o 
   3  15  10     6399.90     6684.74    242.81 o 
   4  15  10     2284.54     2198.63    129.34 o 
   5  15  10     1253.23     1740.16    145.30 o 
   6  15  10        7.81       75.81     80.14 o 
   7  15  10     1002.05     1043.38    163.86 o 
   8  15  10       85.51      273.68    172.89 o 
   9  15  10     2327.32     1795.04    281.13 o 
  -9  16  10     3320.35     3309.80    319.92 o 
  -8  16  10     3310.09     3611.06    276.74 o 
  -7  16  10     1198.43     1100.10    140.32 o 
  -6  16  10     1411.95     1303.25    119.56 o 
  -5  16  10      212.66      327.22     80.32 o 
  -4  16  10     2568.44     2440.78    114.54 o 
  -3  16  10     2933.49     2813.36    100.82 o 
  -2  16  10     2499.55     2482.52     77.27 o 
  -1  16  10       17.70       46.23     34.56 o 
   0  16  10       63.07       61.40     43.49 o 
   1  16  10    30544.82    29802.54    668.37 o 
   2  16  10      152.51      132.52     46.10 o 
   3  16  10     2782.97     2762.15    144.29 o 
   4  16  10      130.56      360.78     83.65 o 
   5  16  10     1608.44     2089.06    623.80 o 
   6  16  10     2846.46     2911.58    285.00 o 
   7  16  10      433.04      345.77    121.86 o 
   8  16  10        2.80      -54.09     98.22 o 
  -9  17  10      831.16      860.36    195.90 o 
  -8  17  10      654.54      508.96    127.09 o 
  -7  17  10      239.95      439.49    176.33 o 
  -6  17  10      126.11      217.72     73.08 o 
  -5  17  10     1288.46     1241.40     93.46 o 
  -4  17  10      211.54      214.32     80.21 o 
  -3  17  10       55.33       91.35     58.64 o 
  -2  17  10     1756.32     1845.91    138.06 o 
  -1  17  10        2.27       29.04     61.25 o 
   0  17  10        0.21       46.19     40.11 o 
   1  17  10      670.94      522.63     59.37 o 
   2  17  10      598.16      579.37    114.82 o 
   3  17  10        9.03      215.32     75.74 o 
   4  17  10       90.78      103.62     98.38 o 
   5  17  10     2672.33     2516.65    143.98 o 
   6  17  10      989.99      888.19    266.57 o 
   7  17  10        5.23      -86.31    115.51 o 
   8  17  10       22.34      -35.90    175.92 o 
  -9  18  10     1743.19     1241.37    161.11 o 
  -8  18  10     2892.59     3062.20    298.74 o 
  -7  18  10     1678.13     1809.35    187.71 o 
  -6  18  10      988.51     1012.91     90.15 o 
  -5  18  10     3138.10     3266.13    290.72 o 
  -4  18  10       18.35       25.47     47.03 o 
  -3  18  10     5097.26     4895.10    258.23 o 
  -2  18  10     1485.60     1358.23    113.32 o 
  -1  18  10    10808.17    10800.88    236.74 o 
   0  18  10     4999.12     4810.15    276.21 o 
   1  18  10    11049.91    10865.98    298.52 o 
   2  18  10        7.57       51.59     52.97 o 
   3  18  10     1607.99     1327.70    138.96 o 
   4  18  10      187.40      332.07    103.67 o 
   5  18  10       64.18      126.57     73.30 o 
   6  18  10     1729.64     1358.10    188.66 o 
   7  18  10      323.21      444.37    181.51 o 
   8  18  10       17.10      193.21    285.35 o 
  -9  19  10      739.78      931.43    195.60 o 
  -8  19  10      162.41      -66.64    201.73 o 
  -7  19  10     2566.83     2562.21    212.62 o 
  -6  19  10       10.61       32.50     64.01 o 
  -5  19  10      996.25      945.36    102.32 o 
  -4  19  10     1205.90     1263.59     90.47 o 
  -3  19  10      888.00      915.42    107.28 o 
  -2  19  10     3892.13     3759.10    109.46 o 
  -1  19  10      917.44     1149.06    138.29 o 
   0  19  10      472.03      531.17     63.45 o 
   1  19  10     2382.97     2177.67    188.79 o 
   2  19  10       34.03       33.54    152.80 o 
   3  19  10      148.10       81.43     70.48 o 
   4  19  10     3135.20     3277.99    158.18 o 
   5  19  10     1010.65     1186.45    121.29 o 
   6  19  10      809.48      681.60    187.61 o 
   7  19  10     1928.43     2181.88    191.87 o 
   8  19  10      549.35      386.70    171.76 o 
  -8  20  10       29.10       47.08    136.89 o 
  -7  20  10      487.00      518.76    103.96 o 
  -6  20  10       97.38      139.38     58.77 o 
  -5  20  10      365.59      265.77     73.45 o 
  -4  20  10        3.82       28.09     44.44 o 
  -3  20  10      174.26      134.10     48.49 o 
  -2  20  10      509.66      452.37     69.66 o 
  -1  20  10     1095.86     1318.88     68.07 o 
   0  20  10      859.13      755.00     66.46 o 
   1  20  10       20.58      -11.36     51.01 o 
   2  20  10     2459.09     2522.21    422.32 o 
   3  20  10     1017.46     1117.96    143.26 o 
   4  20  10      120.01       46.89     83.99 o 
   5  20  10      247.67       72.57    102.08 o 
   6  20  10       17.49      156.00    130.99 o 
   7  20  10      681.43      377.27    130.11 o 
   8  20  10      355.32      464.56    200.90 o 
  -8  21  10      985.67      944.52    199.99 o 
  -7  21  10       95.76      181.46    147.09 o 
  -6  21  10      700.22      957.72    119.30 o 
  -5  21  10     3326.07     3701.52    281.67 o 
  -4  21  10      929.10      830.70    131.58 o 
  -3  21  10       92.04       96.90    102.49 o 
  -2  21  10      972.62     1073.22     59.43 o 
  -1  21  10      901.48      906.74    104.96 o 
   0  21  10      110.51      194.44     71.29 o 
   1  21  10      269.46      232.88    147.33 o 
   2  21  10      490.54      203.00    202.95 o 
   3  21  10     1127.73      833.68    108.02 o 
   4  21  10     2483.89     2663.44    464.68 o 
   5  21  10      225.93      372.77    150.61 o 
   6  21  10     2397.88     2316.15    174.62 o 
   7  21  10     6283.97     6436.37    358.51 o 
   8  21  10      902.84     1090.73    379.72 o 
  -8  22  10       66.07       17.18    765.46 o 
  -7  22  10     2866.47     2903.30    200.59 o 
  -6  22  10      675.28      882.45    122.47 o 
  -5  22  10     2878.24     3178.27    195.65 o 
  -4  22  10     1286.72     1279.92    124.43 o 
  -3  22  10     4287.75     4277.24    219.00 o 
  -2  22  10     1277.28     1349.11     65.93 o 
  -1  22  10      695.51      752.58     99.87 o 
   0  22  10      673.65      708.73     61.33 o 
   1  22  10     3398.99     3380.83    142.35 o 
   2  22  10      104.06       48.49    120.49 o 
   3  22  10      333.06      434.29     76.02 o 
   4  22  10      611.43      600.59    104.24 o 
   5  22  10     4528.04     4992.36    482.96 o 
   6  22  10      451.92      505.04    177.80 o 
   7  22  10     1655.25     1285.52    371.40 o 
  -8  23  10     2919.50     2713.20    425.99 o 
  -7  23  10       29.44      145.86    156.83 o 
  -6  23  10     8815.52     9188.29    400.74 o 
  -5  23  10     1811.99     1991.52    174.69 o 
  -4  23  10      554.33      677.25    154.62 o 
  -3  23  10      978.25     1090.38    123.59 o 
  -2  23  10      111.95      256.95    120.65 o 
  -1  23  10     3228.92     3122.18    178.50 o 
   0  23  10     2242.40     2170.52     95.09 o 
   1  23  10      241.63      208.17     49.48 o 
   2  23  10     5606.76     5733.38    294.18 o 
   3  23  10      443.99      260.11     94.26 o 
   4  23  10       61.65       48.07     95.02 o 
   5  23  10     4002.88     3486.96    392.44 o 
   6  23  10     7176.18     6811.70    369.46 o 
   7  23  10     1045.38     1021.14    211.06 o 
  -8  24  10       75.27      237.93    210.66 o 
  -7  24  10       72.78       -2.45    147.50 o 
  -6  24  10      127.10      267.67    102.40 o 
  -5  24  10        9.69       51.67     95.08 o 
  -4  24  10        7.40      100.39    129.68 o 
  -3  24  10        9.53       71.80    111.23 o 
  -2  24  10     1106.18     1100.61    106.81 o 
  -1  24  10       14.79      -30.84     86.70 o 
   0  24  10      341.82      133.76     55.30 o 
   1  24  10       27.14       35.32     48.93 o 
   2  24  10      247.71      316.53    105.43 o 
   3  24  10        0.21      137.22     97.46 o 
   4  24  10     1916.94     1946.35    177.50 o 
   5  24  10       12.25      -89.88     89.88 o 
   6  24  10      232.43      305.50    158.81 o 
   7  24  10      306.97      158.66    233.31 o 
  -7  25  10      258.99      581.38    335.98 o 
  -6  25  10     2513.26     2625.67    222.81 o 
  -5  25  10     1620.20     1258.64    110.40 o 
  -4  25  10     5831.14     5744.62    367.30 o 
  -3  25  10      501.89      820.08     93.46 o 
  -2  25  10      724.52      769.86    140.92 o 
  -1  25  10     3878.00     4180.78    426.59 o 
   0  25  10      293.96      234.03     57.17 o 
   1  25  10      274.34      271.11     75.41 o 
   2  25  10       29.08      -79.82     79.82 o 
   3  25  10     4657.49     4825.54    244.78 o 
   4  25  10       15.78      123.11    100.25 o 
   5  25  10     3185.55     2812.20    342.61 o 
   6  25  10      329.85      418.88    139.86 o 
   7  25  10      103.64      215.18    181.63 o 
  -7  26  10      490.80      797.67    161.77 o 
  -6  26  10     1177.30     1487.96    206.08 o 
  -5  26  10      628.95      399.12    131.76 o 
  -4  26  10        3.81       49.11     89.20 o 
  -3  26  10      769.53      625.87    226.44 o 
  -2  26  10      957.01     1097.69    148.56 o 
  -1  26  10       29.46       30.49     73.59 o 
   0  26  10     4519.11     4691.87    261.90 o 
   1  26  10      669.56      735.49    157.52 o 
   2  26  10      108.40      119.97     65.74 o 
   3  26  10      199.47      393.04    152.10 o 
   4  26  10       62.33      117.05    133.76 o 
   5  26  10     4126.44     4140.43    259.15 o 
   6  26  10       63.88      399.74    249.29 o 
  -7  27  10       17.56      105.70    252.40 o 
  -6  27  10       94.91      328.14    136.87 o 
  -5  27  10      193.10      113.86     90.96 o 
  -4  27  10     6223.69     6046.39    214.27 o 
  -3  27  10     1154.77     1139.06    141.82 o 
  -2  27  10     7730.34     8088.60    249.19 o 
  -1  27  10     1136.65     1133.35    179.89 o 
   0  27  10      781.02     1019.97    146.58 o 
   1  27  10     2455.32     2673.77    200.78 o 
   2  27  10     6418.20     5904.06    311.38 o 
   3  27  10      242.09      186.16     84.41 o 
   4  27  10      583.87      608.46    148.70 o 
   5  27  10      126.51      415.41    188.34 o 
   6  27  10     2733.94     2267.53    366.96 o 
  -6  28  10      182.07      154.76    115.12 o 
  -5  28  10        6.36      147.43    200.83 o 
  -4  28  10       59.41      -14.15     94.75 o 
  -3  28  10       23.07      138.10     90.51 o 
  -2  28  10      423.33      238.38    154.48 o 
  -1  28  10      472.52      454.77    104.67 o 
   0  28  10      550.03      446.11    126.54 o 
   1  28  10       29.43       65.58    125.44 o 
   2  28  10     7655.89     7521.27    352.01 o 
   3  28  10     2532.66     2574.50    180.61 o 
   4  28  10     1117.70     1255.18    138.38 o 
   5  28  10      877.91      774.63    188.42 o 
   6  28  10      746.59      872.87    206.19 o 
  -6  29  10       12.05     -116.19    116.19 o 
  -5  29  10      951.74     1187.18    164.92 o 
  -4  29  10       17.60      -37.20     78.35 o 
  -3  29  10     1915.75     1723.48    122.25 o 
  -2  29  10      359.72      203.53     91.93 o 
  -1  29  10     4200.58     3945.84    286.39 o 
   0  29  10      911.70     1194.08    122.35 o 
   1  29  10        3.85      -21.98     67.61 o 
   2  29  10        1.84     -100.26    103.69 o 
   3  29  10       14.31       -0.26     88.67 o 
   4  29  10      978.77     1168.25    177.86 o 
   5  29  10       15.25      -27.05    106.14 o 
   6  29  10      186.16      -37.46    224.81 o 
  -6  30  10      140.45      340.81    141.99 o 
  -5  30  10      320.45      203.03    158.82 o 
  -4  30  10       33.17     -101.92    101.92 o 
  -3  30  10       25.85       96.01     82.11 o 
  -2  30  10      596.90      665.66    153.57 o 
  -1  30  10       23.65      -92.08    111.22 o 
   0  30  10      165.30      234.98    157.38 o 
   1  30  10      183.61       -0.58    103.63 o 
   2  30  10     4537.14     4413.88    203.92 o 
   3  30  10     2695.09     2541.34    281.65 o 
   4  30  10     2024.64     2186.37    156.58 o 
   5  30  10      463.05      249.10    146.12 o 
  -5  31  10      209.24      428.47    117.22 o 
  -4  31  10     4044.03     3618.04    240.16 o 
  -3  31  10     5000.86     4937.46    229.78 o 
  -2  31  10     2222.67     2424.46    149.87 o 
  -1  31  10     2159.20     1857.67    175.65 o 
   0  31  10     1541.81     1386.46    142.05 o 
   1  31  10       19.79      152.06     83.40 o 
   2  31  10     4486.16     5046.48    245.97 o 
   3  31  10       16.11      297.21    142.24 o 
   4  31  10      185.64      107.61    216.02 o 
   5  31  10       71.36      650.44    746.19 o 
  -5  32  10      296.47      592.34    207.82 o 
  -4  32  10       32.81      198.16     99.20 o 
  -3  32  10       17.02      -96.80     98.19 o 
  -2  32  10        0.93        5.91    153.83 o 
  -1  32  10     1005.43     1170.79    127.06 o 
   0  32  10       40.62       -4.71    151.50 o 
   1  32  10       17.76      145.75    264.44 o 
   2  32  10      200.24      208.13     99.39 o 
   3  32  10       88.63      378.97    138.71 o 
   4  32  10     2269.70     2402.44    234.17 o 
  -4  33  10     4935.70     5041.47    226.30 o 
  -3  33  10        6.20       40.05    124.99 o 
  -2  33  10      771.90      611.26    208.59 o 
  -1  33  10      258.80      153.79    172.92 o 
   0  33  10      399.32       94.51    184.71 o 
   1  33  10       58.78      168.51    130.20 o 
   2  33  10     2193.81     2114.78    229.84 o 
   3  33  10       27.72      -22.56    168.56 o 
   4  33  10       38.60      233.05    142.22 o 
  -4  34  10     1142.66      800.06    158.64 o 
  -3  34  10     1910.51     1830.89    217.23 o 
  -2  34  10     1114.69      974.43    174.50 o 
  -1  34  10      529.12      615.20    137.11 o 
   0  34  10     1061.58      933.87    215.74 o 
   1  34  10      168.55      109.87     95.05 o 
   2  34  10      237.90      156.64    287.67 o 
   3  34  10     1090.08     1445.02    183.83 o 
  -3  35  10       91.26      114.72    105.02 o 
  -2  35  10      168.68      127.46    111.11 o 
  -1  35  10      127.09       64.51    111.56 o 
   0  35  10      569.60      573.23    140.78 o 
   1  35  10       43.34     -212.03    212.03 o 
   2  35  10      716.09      656.35    153.48 o 
   3  35  10      551.44      241.80    205.81 o 
  -2  36  10       27.95      -79.97    173.97 o 
  -1  36  10     1949.22     2139.22    253.34 o 
   0  36  10      513.78      441.61    144.47 o 
   1  36  10      115.44     -159.62    159.62 o 
   2  36  10      374.39      -28.49    145.49 o 
   0  37  10     2866.48     2981.42    299.82 o 
 -10   1  11     2790.26     2888.66    221.20 o 
  -9   1  11      244.24      349.82    137.89 o 
  -8   1  11     2924.48     2566.51    253.95 o 
  -7   1  11      693.33      914.38    248.14 o 
  -6   1  11       21.60       34.22     55.90 o 
  -5   1  11     1521.85     1534.52     88.75 o 
  -4   1  11       27.98       72.87     42.37 o 
  -3   1  11      963.46      860.42     55.52 o 
  -2   1  11       79.69       51.84     39.30 o 
  -1   1  11     9355.08     9453.21    261.52 o 
   0   1  11      599.40      575.65     61.19 o 
   1   1  11    28937.17    29390.23    469.24 o 
   2   1  11      792.56      755.90     87.96 o 
   3   1  11      182.31      312.15     77.22 o 
   4   1  11      675.56      374.97     96.85 o 
   5   1  11     1332.65     1679.26    542.74 o 
   6   1  11     2582.63     2776.62    545.16 o 
   7   1  11     1540.76     1111.55    229.05 o 
   8   1  11       55.16     -106.69    199.20 o 
   9   1  11      694.69      497.45    144.86 o 
 -10   2  11      146.46       59.18    112.53 o 
  -9   2  11     1958.27     1863.61    179.25 o 
  -8   2  11       17.12      139.47    135.31 o 
  -7   2  11     4192.69     3961.65    316.55 o 
  -6   2  11      293.12       92.07     82.56 o 
  -5   2  11     6798.55     6791.46    186.93 o 
  -4   2  11        6.85       28.18     43.19 o 
  -3   2  11     1473.41     1240.16     83.86 o 
  -2   2  11     1464.58     1524.37     76.38 o 
  -1   2  11    16366.35    16726.54    338.18 o 
   0   2  11      333.46      429.47     73.99 o 
   1   2  11       99.09       87.61     41.44 o 
   2   2  11      683.87      609.42     78.22 o 
   3   2  11    19323.61    19368.87    420.80 o 
   4   2  11     3995.58     4356.77    272.97 o 
   5   2  11      543.69      645.47    116.43 o 
   6   2  11      666.78      762.82    129.69 o 
   7   2  11     1852.92     2100.04    195.57 o 
   8   2  11     1736.50     1873.61    372.33 o 
   9   2  11     3246.35     2994.80    330.92 o 
 -10   3  11       27.27       91.90    199.33 o 
  -9   3  11     2175.27     2430.10    195.82 o 
  -8   3  11     4051.51     3945.21    239.22 o 
  -7   3  11      354.74      287.94    101.06 o 
  -6   3  11     4885.23     5053.12    163.33 o 
  -5   3  11      381.37      351.43     93.66 o 
  -4   3  11      635.01      598.70     75.29 o 
  -3   3  11     1005.22      888.99     59.62 o 
  -2   3  11      149.68      126.07     38.21 o 
  -1   3  11     1980.82     2050.04    134.03 o 
   0   3  11     1114.84     1108.11     65.67 o 
   1   3  11     2129.45     1987.92    116.67 o 
   2   3  11      317.46      367.32     87.54 o 
   3   3  11    10756.18    11368.36    355.68 o 
   4   3  11      378.51      425.70    123.60 o 
   5   3  11     4514.12     4361.11    279.32 o 
   6   3  11      273.90      353.19    162.53 o 
   7   3  11      255.69      221.49    200.85 o 
   8   3  11      577.58      345.29    184.91 o 
   9   3  11       78.55      -54.58    140.99 o 
 -10   4  11       14.15      301.70    162.97 o 
  -9   4  11        8.43     -157.18    157.18 o 
  -8   4  11      670.65      919.95    131.20 o 
  -7   4  11     2867.93     2581.29    142.16 o 
  -6   4  11     1995.59     2169.96    110.77 o 
  -5   4  11     1593.26     1442.23    104.52 o 
  -4   4  11      143.18      131.75     36.09 o 
  -3   4  11     3343.56     3406.15    115.18 o 
  -2   4  11      295.69      269.46     49.65 o 
  -1   4  11     8245.30     8415.38    237.57 o 
   0   4  11     1346.00     1467.75    137.46 o 
   1   4  11    15469.56    15537.89    333.98 o 
   2   4  11     2075.55     1830.95     62.96 o 
   3   4  11     1328.41     1253.81    133.65 o 
   4   4  11      358.85      233.92    128.28 o 
   5   4  11     1304.15     1288.32    194.56 o 
   6   4  11       31.51      -75.50    146.80 o 
   7   4  11     5099.92     5440.61    361.38 o 
   8   4  11       23.67      182.52    144.50 o 
   9   4  11      389.99       82.86    161.93 o 
  -9   5  11     1667.88     1727.29    218.06 o 
  -8   5  11        6.35       15.95    101.57 o 
  -7   5  11     1138.79     1173.68    125.36 o 
  -6   5  11      919.81      866.70    113.86 o 
  -5   5  11     7762.91     8134.72    208.86 o 
  -4   5  11     1163.14     1025.32     99.62 o 
  -3   5  11     4056.18     3748.05    116.50 o 
  -2   5  11     1947.44     1993.77     95.55 o 
  -1   5  11     6134.39     6405.08    147.02 o 
   0   5  11      256.87      359.84     41.29 o 
   1   5  11     1015.00     1276.02    125.64 o 
   2   5  11     2291.44     2230.21     98.16 o 
   3   5  11     1447.82     1294.56     96.37 o 
   4   5  11      554.41      651.32    525.52 o 
   5   5  11     4048.16     4279.47    226.87 o 
   6   5  11       21.84       34.25    241.58 o 
   7   5  11        8.64      137.85     93.28 o 
   8   5  11      435.57      502.45    173.77 o 
   9   5  11      884.46     1310.94    228.50 o 
  -9   6  11      719.06      891.74    164.03 o 
  -8   6  11       33.25       77.84     98.77 o 
  -7   6  11     3375.79     3872.25    401.13 o 
  -6   6  11     2114.89     2157.98    113.82 o 
  -5   6  11      935.15      862.21    121.75 o 
  -4   6  11       62.33      119.73     58.02 o 
  -3   6  11    14192.40    13981.38    370.84 o 
  -2   6  11     3004.39     2887.42    122.79 o 
  -1   6  11    18021.03    17588.42    325.89 o 
   0   6  11      401.81      426.47     52.22 o 
   1   6  11     3872.55     3682.24    117.47 o 
   2   6  11      574.35      739.70     70.46 o 
   3   6  11       16.05      -45.27     86.27 o 
   4   6  11     1141.81     1144.81    144.30 o 
   5   6  11     1723.98     1200.51    170.96 o 
   6   6  11      620.62      582.04    108.94 o 
   7   6  11       57.42       71.14    148.35 o 
   8   6  11      541.45      230.57    276.23 o 
   9   6  11      385.86      509.71    306.16 o 
  -9   7  11       14.58      -97.87     97.87 o 
  -8   7  11      914.70      783.42    130.61 o 
  -7   7  11      170.21      116.34    101.47 o 
  -6   7  11     3047.82     3171.04    150.22 o 
  -5   7  11      153.52      103.79     71.06 o 
  -4   7  11     3335.51     3506.81    102.54 o 
  -3   7  11     6783.54     6841.42    142.49 o 
  -2   7  11    13357.84    13521.13    233.61 o 
  -1   7  11       48.31       -7.57     36.13 o 
   0   7  11      671.50      600.75     46.25 o 
   1   7  11      493.48      618.48     52.20 o 
   2   7  11      789.02      922.32     55.87 o 
   3   7  11     1553.72     1462.03    178.91 o 
   4   7  11     2539.16     2672.24    152.32 o 
   5   7  11      131.21      129.73     99.56 o 
   6   7  11      307.48      298.90    155.66 o 
   7   7  11      514.03      558.51    138.15 o 
   8   7  11       97.53      -24.11    142.79 o 
   9   7  11      139.93      179.43    109.83 o 
  -9   8  11      245.36      150.93    121.58 o 
  -8   8  11      608.06      753.09    126.29 o 
  -7   8  11     2076.33     2020.00    238.56 o 
  -6   8  11      955.84     1006.58    177.78 o 
  -5   8  11      940.18      852.36     77.81 o 
  -4   8  11     6038.81     6186.54    159.87 o 
  -3   8  11    21942.56    22281.40    344.48 o 
  -2   8  11      324.19      218.45     43.75 o 
  -1   8  11     9283.07    10018.63    198.42 o 
   0   8  11     2768.42     2740.52     98.78 o 
   1   8  11     1210.16     1111.46     73.31 o 
   2   8  11     1933.54     2226.63     73.25 o 
   3   8  11      158.11      262.39     58.08 o 
   4   8  11       21.63       57.17    123.31 o 
   5   8  11       51.66      305.46    113.45 o 
   6   8  11       28.05      164.74    128.64 o 
   7   8  11      557.57      460.24    344.66 o 
   8   8  11       41.01      151.40    121.59 o 
   9   8  11      482.12      637.22    166.29 o 
  -9   9  11      749.80      521.07    131.51 o 
  -8   9  11      382.01      290.11    126.05 o 
  -7   9  11     3410.79     3125.10    298.60 o 
  -6   9  11     1433.24     1623.74    125.33 o 
  -5   9  11      330.27      327.26     83.89 o 
  -4   9  11     5080.57     5285.84    208.61 o 
  -3   9  11      222.46      279.82     42.86 o 
  -2   9  11     3656.91     3551.37     96.46 o 
  -1   9  11     8213.24     7987.98    177.19 o 
   0   9  11    12076.79    12809.83    269.94 o 
   1   9  11       47.92      111.98     38.55 o 
   2   9  11     1229.86     1164.89     65.47 o 
   3   9  11     1693.08     1547.21    104.80 o 
   4   9  11    11227.70    11633.24    373.44 o 
   5   9  11     4317.75     4430.34    311.29 o 
   6   9  11      737.11      704.43    199.77 o 
   7   9  11     2928.90     3006.03    222.10 o 
   8   9  11      193.12     -159.02    168.16 o 
   9   9  11      888.60      650.18    208.41 o 
  -9  10  11       57.37       71.30    110.94 o 
  -8  10  11     1862.07     1434.94    140.34 o 
  -7  10  11     3120.19     3266.74    226.23 o 
  -6  10  11      982.19     1076.61    105.25 o 
  -5  10  11     4183.40     4541.66    128.40 o 
  -4  10  11     7447.34     8009.42    203.44 o 
  -3  10  11      300.88      339.51     38.64 o 
  -2  10  11      758.35      661.58     52.77 o 
  -1  10  11        8.46       65.35     46.34 o 
   0  10  11      396.86      417.47     77.98 o 
   1  10  11     1631.58     1464.47    110.52 o 
   2  10  11       30.64        9.29     50.23 o 
   3  10  11      179.80      390.06     81.39 o 
   4  10  11    10087.32    10146.20    738.07 o 
   5  10  11     6299.08     6166.58    277.64 o 
   6  10  11     7057.64     7622.86    542.89 o 
   7  10  11      108.59       93.19    145.37 o 
   8  10  11      609.86      316.22    379.14 o 
   9  10  11      824.68      666.03    176.91 o 
  -9  11  11      791.32      766.52    180.35 o 
  -8  11  11      850.47      503.13    139.06 o 
  -7  11  11      353.26      288.69    242.90 o 
  -6  11  11     2136.92     2324.78    138.26 o 
  -5  11  11       54.79      177.40    104.77 o 
  -4  11  11     1443.80     1542.28    108.61 o 
  -3  11  11     2005.98     2102.02     83.62 o 
  -2  11  11     6805.05     6218.19    224.95 o 
  -1  11  11       42.09       59.18     40.10 o 
   0  11  11     3666.73     3496.23    117.16 o 
   1  11  11      109.65      174.26     58.94 o 
   2  11  11     3899.28     3692.01    161.40 o 
   3  11  11     4622.39     4529.33    178.73 o 
   4  11  11      997.02     1339.16    191.31 o 
   5  11  11     2743.66     2761.98    287.95 o 
   6  11  11     1505.35     1585.01    459.72 o 
   7  11  11     1021.15      981.38    129.88 o 
   8  11  11      943.61     1091.46    264.76 o 
  -9  12  11      653.99      842.40    158.88 o 
  -8  12  11      649.80      715.39    153.77 o 
  -7  12  11     3094.22     2925.66    246.13 o 
  -6  12  11     1027.02     1107.16    175.07 o 
  -5  12  11     4525.36     4650.75    200.02 o 
  -4  12  11      552.61      465.79     55.15 o 
  -3  12  11      337.96      215.71     54.73 o 
  -2  12  11      404.74      393.93    114.82 o 
  -1  12  11    10015.59    10416.42    229.56 o 
   0  12  11       46.49       62.33     42.04 o 
   1  12  11       34.35       11.73     35.68 o 
   2  12  11      175.60      159.95     70.35 o 
   3  12  11      472.19      703.14    429.23 o 
   4  12  11     2211.62     2186.02    152.36 o 
   5  12  11      972.61     1222.38    197.35 o 
   6  12  11     1323.96     1459.90    501.18 o 
   7  12  11      698.22      936.67    172.67 o 
   8  12  11     1529.10     1580.45    412.48 o 
  -9  13  11      221.54      -11.65    116.79 o 
  -8  13  11       19.95       61.49     96.30 o 
  -7  13  11       98.58      127.89     86.17 o 
  -6  13  11     1052.05     1022.10    114.47 o 
  -5  13  11     1893.12     1843.61    124.31 o 
  -4  13  11      929.98      931.76     93.44 o 
  -3  13  11     2330.32     2514.28    100.30 o 
  -2  13  11     7694.74     7517.50    400.53 o 
  -1  13  11     1498.19     1298.99     66.69 o 
   0  13  11     8502.24     8403.43    209.95 o 
   1  13  11     1539.78     1477.12    109.75 o 
   2  13  11      578.63      516.99     59.51 o 
   3  13  11     2429.61     2268.46    151.05 o 
   4  13  11     9257.92     9140.93    292.43 o 
   5  13  11       42.16      129.55    100.95 o 
   6  13  11      341.90      294.01    122.39 o 
   7  13  11      348.65      353.30    121.62 o 
   8  13  11      818.41      797.90    230.30 o 
  -9  14  11     1580.85     1429.62    168.28 o 
  -8  14  11      811.16      693.77    171.36 o 
  -7  14  11     1000.80     1025.18    109.51 o 
  -6  14  11     2714.50     2827.45    147.11 o 
  -5  14  11      629.48      552.91     78.92 o 
  -4  14  11    10194.00    10687.15    238.98 o 
  -3  14  11     1795.92     2049.14     97.65 o 
  -2  14  11      799.64      986.58     70.78 o 
  -1  14  11       58.39      217.18     77.57 o 
   0  14  11    14942.27    14756.50    372.29 o 
   1  14  11      184.82      318.32     76.82 o 
   2  14  11     3549.90     3519.42    188.51 o 
   3  14  11      115.72      199.48     70.42 o 
   4  14  11      551.08      554.18    170.40 o 
   5  14  11     3563.88     3508.26    210.20 o 
   6  14  11       96.01      313.51    131.43 o 
   7  14  11       11.55      -35.86    136.35 o 
   8  14  11     1954.80     1794.54    180.01 o 
  -9  15  11        1.01       -3.07    114.54 o 
  -8  15  11       51.77       81.51    100.53 o 
  -7  15  11      119.99       86.29     77.56 o 
  -6  15  11     1374.40     1406.18    157.74 o 
  -5  15  11       71.44      114.08     67.35 o 
  -4  15  11     4701.87     5098.20    178.15 o 
  -3  15  11      276.49      270.74     66.08 o 
  -2  15  11      383.06      474.65     62.26 o 
  -1  15  11     5753.56     5814.73    195.37 o 
   0  15  11       67.73      123.08     75.54 o 
   1  15  11     2291.65     2151.11    132.97 o 
   2  15  11     7624.19     7613.98    408.54 o 
   3  15  11      389.37      554.44    103.17 o 
   4  15  11      140.41      196.60    111.15 o 
   5  15  11      487.15      643.33    108.37 o 
   6  15  11      502.31      536.66    187.49 o 
   7  15  11     1957.51     1795.96    218.15 o 
   8  15  11      599.95      783.05    146.33 o 
  -9  16  11      220.82       76.87    127.96 o 
  -8  16  11     1310.08      901.51    134.24 o 
  -7  16  11      848.98      945.89    288.90 o 
  -6  16  11     3384.81     3360.43    147.95 o 
  -5  16  11      330.53      409.10     91.14 o 
  -4  16  11     5986.49     6257.26    213.91 o 
  -3  16  11     1193.89     1316.21    121.77 o 
  -2  16  11        7.83       16.85     65.86 o 
  -1  16  11      166.18      129.55     46.41 o 
   0  16  11      351.57      356.91     64.95 o 
   1  16  11        0.58      101.27     78.21 o
[truncated: 119,302 more chars]
